# Supplementary material for: Comparative and Evolutionary Analysis of Grass Pollen Allergens Using Brachypodium distachyon as a Model System
Source: PLoS One. 2017 Jan 19;12(1):e0169686. doi: 10.1371/journal.pone.0169686 (PMC5245863; doi:10.1371/journal.pone.0169686)
Supplement: S1 Table — (XLSX) [file pone.0169686.s017.xlsx]

## Sheet: Sheet1
Supplementary Table S1: Accession numbers and protein sequences of pollen allergens.
Group 1 allergens
Lol p 1 (P14946): MASSSSVLLVVALFAVFLGSAHGIAKVPPGPNITAEYGDKWLDAKSTWYGKPTGAGPKDNGGACGYKNVD KAPFNGMTGCGNTPIFKDGRGCGSCFEIKCTKPESCSGEAVTVTITDDNEEPIAPYHFDLSGHAFGSMAK KGEEQNVRSAGELELQFRRVKCKYPDDTKPTFHVEKASNPNYLAILVKYVDGDGDVVAVDIKEKGKDKWI ELKESWGAVWRIDTPDKLTGPFTVRYTTEGGTKSEFEDVIPEGWKADTSYSAK
Phl p 1 (P43213): MASSSSVLLVVVLFAVFLGSAYGIPKVPPGPNITATYGDKWLDAKSTWYGKPTGAGPKDNGGACGYKDVD KPPFSGMTGCGNTPIFKSGRGCGSCFEIKCTKPEACSGEPVVVHITDDNEEPIAPYHFDLSGHAFGAMAK KGDEQKLRSAGELELQFRRVKCKYPEGTKVTFHVEKGSNPNYLALLVKYVNGDGDVVAVDIKEKGKDKWI ELKESWGAIWRIDTPDKLTGPFTVRYTTEGGTKTEAEDVIPEGWKADTSYESK
Hol l 1 (P43216): MASSSRSVLLLVAALFAVFLGSAHGIAKVPPGPNITATYGDEWLDAKSTWYGKPTGAGPKDNGGACGYKD VDKPPFSGMTGCGNTPIFKDGRGCGSCFEIKCTKPESCSGEPVTVHITDDNEEPIAPYHFDLSGHAFGSM AKKGEEQKLRSAGELELKFRRVKCKYPDGTKPTFHVEKGSNPNYLALLVKYIDGDGDVVAVDIKEKGKDK WIELKESWGAVWRVDTPDKLTGPFTVRYTTEGGTKGEAEDVIPEGWKADTAYEAK
Dac g 1 (CAD20406): MASSSSSVLLVVALFAVFLGSAHGIPKVPPGPNITATYGDKWLDAKSTWYGKPTGAGPKDNGGACGYKDV DKAPFNGMTGCGNTPIFKDGRGCGSCFEIKCTKPESCSGEAVTVHITDDNEEPIAPYHFDLSGHAFGSMA KKGEEQKLRSAGELELQFRRVKCKYPEGTKVTFHVEKGSNPNYLALLVKYVDGDGDVVAVDIKEKGKDKW IALKESWGAIWRVDTPDKLTGPFTVRYTTEGGTKSEVEDVIPEGWKADTSYEAK
Pha a 1 (Q41260): MMKMVCSSSSSSLLVVAALLAVFVGSAQGIAKVPPGPNITAEYGDKWLDAKSTWYGKPTGAGPKDNGGAC GYKDVDKAPFNGMTGCGNTPIFKDGRGCGSCFELKCSKPESCSGEPITVHITDDNEEPIAPYHFDLSGHA FGSMAKKGEEENVRGAGELELQFRRVKCKYPDGTKPTFHVEKGSNPNYLALLVKYVDGDGDVVAVDIKEK GKDKWIELKESWGAIWRIDTPDKLTGPFTVRYTTEGGTKAEFEDVIPEGWKADTHDAS
Poa p 1 (CAA10520): MASSSSVLLVVALFAVFLGTAHGIAKVPPGPNITATYGDKWLDAKSTWYGKPTGAGPKDNGGACGYKDVD KAPFSGMTGCGNTPIFKSGRGCGSCFEIKCTKPESCSGEPVLVHITDDNEEPIAAYHFDLSGKAFGAMAK KGEEQKLRSAGELELKFRRVKCEYPEGTKVTFHVEKGSNPNYLALLVKYVTGDGDVVAVDIKEKGKDKWI ELKESWGSIWRVDTPDKLTGPFTVRYTTEGGTKGEAEDVIPEGWKADTAYASK
Ory s 1 (AAA86533): MASSSLLLACVVVAAMVSPSPAGHPKVPPGPNITTSYGDKWLEARPPGMVRPRVLAPKDNGGACGYKDVD KAPFLGMNSCGNDPIFKDGKGCGSCFEIKCSKPEACSDKPALIHVTDMNDEPIAAYHFDLSGLAMAKDGK DEELRKAGIIDTQFRRVKCKYPADTKITFHIEKASNPNYLALLVKYVAGDGDVVEVEIKEKGSEEWKALK ESWGAIWRIDTPKPLKGPFSVRVTTEGARRSSAEDAIPDPGRRQRVQVNVQAK
Cyn d 1 (O04701): AIGDKPGPNITATYGSKWLEARATFYGSNPRGAAPDDHGGACGYKDVDKPPFDGMTACGNEPIFKDGLGC RACYEIKCKEPVECSGEPVLVKITDKNYEHIAAYHFDLSGKAFGAMAKKGQEDKLRKAGELTLQFRRVKC KYPSGTKITFHIEKGSNDHYLALLVKYAAGDGNIVAVDIKPRDSDEFIPMKSSWGAIWRIDPKKPLKGPF SIRLTSEGGAHLVQDDVIPANWKPDTVYTSKLQFGA
Zea m 1 (P58738): MGSLANNIMVVGAVLAALVAGGSCGPPKVPPGPNITTNYNGKWLTARATWYGQPNGAGAPDNGGACGIKN VNLPPYSGMTACGNVPIFKDGKGCGSCYEVRCKEKPECSGNPVTVYITDMNYEPIAPYHFDLSGKAFGSL AKPGLNDKIRHCGIMDVEFRRVRCKYPAGQKIVFHIEKGCNPNYLAVLVKYVADDGDIVLMEIQDKLSAE WKPMKLSWGAIWRMDTAKALKGPFSIRLTSESGKKVIAKDVIPANWRPDAVYTSNVQFY
Bradi1g78120.1: MASSSSSTLLLAASILATLASSAHGIPKVPPGPNITATYGDKWLDAKSTWYGKPTGAGPKDNGGACGYKDVDKEPFSGMTSCGNTPIFRDGRGCGSCFEIKCTKPDACSGDPVLVHITDDNEEPIAAYHFDLSGHAFGSMAKKGKEQDLRSAGEVEIQFRRVKCKYPEGTKVTFHVEKGSSPNYLAILVKYVGGDGDVVAVDVKEKGKDEWVALKESWGAVWRLDTAKPLKGPLTVRYTTDGGTKGESEDVIPEDWKPDTMYESK
Bradi4g00360.1: MAASSSQVMLAMALLAALLSLAHGIPKVPPGPNITATYNGKWLDAKSTWYGRPEGAGPKDNGGACGYKDVDKPPFNGMTSCGNTPIFRDGRGCGSCFEIKCDKPAEFCSGQPVLVHITDDNEEPIAAYHFDLSGKAFGSMAKKGQEQKLRGCGEVEIQFRRVKCYYPLGTKVTYHVEKGSNPNYLALLVKFVGGDGDVVAVEVQEKGKYNWIPLKESWGAVWRIDTAKPLKGPLSVRYTTDGGTKAVSPDVIPEKWKPDTMYVAKY
Bradi3g32810.1: MGSLSYVLAGVVLAALATGGACIPKVPPGPNVTANYNGQWLNAMATWYGKPTGAGPKDNGGACGIKDVNLPPYSAMTACGNVPIFKDGRGCGSCYEVKCNVPAKLCSNKPITVFITDMNYEPIAPYHLDLSGTAFGLMAQPGKEQLLRNCGELQLQFRRVRCKLPPGTKITFHIEKGSNPNYLAVLVKFASDDGDIVQMDLQDKISPEWKPMKESWGAVWRMDSIKPLKGPYSIRLTSESGKKLIAKDIIPLNWKPDTFLKSNIQF
Bradi2g35007.1: MGSFSGIVAVVAVLAALLAGASCFVVVPPGPNITTSYDGHWLHAKATWYGSPTGAGPPDNGGSCGIKETNLPPYNSLTSCGNLPIF KDGKGCGSCFKIKCGNKVCSKKPVVVFITDMNYYQFAPYHFDLSGTAFGALAMPGRESELRRYGIIDLRFRRVRCKLAPKMKIAFHVEEGSNPEYLAVLV KFVAGDGDIVQMDLKQEGWPEWKPMRESWGAIWRMDVDYHTPLQGPFSIRLTSESGKVLVAPHVIPADWKPKTV
Group 2/3 allergens
Lol p 2 (P14947): AAPVEFTVEKGSDEKNLALSIKYNKEGDSMAEVELKEHGSNEWLALKKNGDGVWEIKSDKPLKGPFNFRFVSEKGMRNVFDDVVPADFKVGTTYKPE
Phl p 2 (P43214): MSMASSSSSSLLAMAVLAALFAGAWCVPKVTFTVEKGSNEKHLAVLVKYEGDTMAEVELREHGSDEWVAM TKGEGGVWTFDSEEPLQGPFNFRFLTEKGMKNVFDDVVPEKYTIGATYAPEE
Dac g 2 (CAA10345): MSMASSSSSGLLAMAVLAALFAGAWCVPKVTFTVEKGSNEKHLAVLVKYEGDTMAEVELREHGSDEWVAM TKGEGGVWTFDSEEPLQGPFNFRFLTEKGMKNVFDDVVPEKYTIGATYAPEE
Cyn d 2 (CAA10346): MSMASSSSSGLLAMAVLAALFAGAWCVPKVTFTVEKGSNEKHLAVLVKYEGDTMAEVELREHGSDEWVAM TKGEGGVWTFDSEEPLKGPFNFRFLTEKGMKNVFDDVVPEKYTIGATYAPEE
Tri a 2 (CAA10349): MSMASSSSSSLLAMAVLAALFAGAWCVPKVTFTVEKGSNEKHLAVLVKYEGDTMAEVELREHGSDEWVAM TKGEGGVWTFDSEEPLQGPFNFRFLTEKGMKNVFDDVVPEKYTIGATYAPEE
Poa p 2 (CAA10348): MSMASSSSSSLLAMAVLAALFAGAWCVPKVTFTVEKGSNEKHLAVLVKYEGDTMAEVELREHGSDEWVAM TKGEGGVWTFDSEEPLQGPFNFRFLTEKGMKNVFDDVVPEKYTIGATYAPEE
Hol l 2 (CAA10347): MSMASSSSSSLLAMAVLAALFAGAWCVPKVTFTVEKGSNEKHLAVLVKYEGDTMAEVELREHGSDEWVAM TKGEGGVWTFDSEEPLQGPFNFRFLTEKGMKNVFDDVVPEKYTIGATYAPEE
Dac g 3 (P93124): VKVTFKVEKGSDPKKLVLDIKYTRPGDTLAEVELRQHGSEEWEPLTKKGNLWEVKSSKPLTGPFNFRFMS KGGMRNVFDEVIPTAFKIGTTYTPEE
Lol p 3 (P14948): TKVDLTVEKGSDAKTLVLNIKYTRPGDTLAEVELRQHGSEEWEPMTKKGNLWEVKSAKPLTGPMNFRFLS KGGMKNVFDEVIPTAFTVGKTYTPEYN
Bradi5g25260.1: MARFSSSGLLALAVAATLFAGVWCAPKVTFTVEKGSDPKKIVLQVKYDKEGDSMAEVELKQKGSNEWLAMSKCKDTGAWKYESPEP LKCPLNIRFQSEKGMRNVFDDVIPENYKIGSTYSPQEY
Bradi4g08370.2: MARFSSSGLLAFAMAATLFAGVWCAPKVTFTVEKGSDPKKIVKYDKEGDGMAEVELKQKGSNEWLAMSKCKDTGAWKYESPEPPKC PLNIRFQSEKGMRNVFDDVIPENYKIGSSYAPQEY
Bradi2g43220.2: MLFAGVWCAPKVTFTVEKGSDPKKIVLDVKYNKEGDSMAEVELKQKGSNEWLAMSKCKDTGVWKYESPEALKCPLNIRFQSEKGMR NVFDDVIPENYKVGSTYAPQEY
Bradi4g00350.1: MASRKALLALAMAAALFAVACAVKPTFTVQPGSTTKKLGVKVNKPGHSVAEVELRQHGSETWLTMKKTGPDTFTVQSPTPLKGPYN FRIVTEKGLRGVFDDVVPETFKCGTTYVPDEY
Group 4 allergens
Lol p 4 (Q5T1W3): AVVCGRRYDVRIRVRSGGHDYEGLSYRSLQPENFAVVDLNQMRAVLVDGKARTAWVDSGAQLGELYYAIS KYSRTLAFPAGVCPTIGVGGNLAGGGFGMLLRKYGIAAENVIDVKLVDANGKLHDKKSMGDDHFWAVRGG GGESFGIVVSWQVKLLPVPPTVTIFKIPKSVSEGAVDIINKWQLVAPQLPADLMIRIIAMGPKATFEAMY LGTCKTLTPMMQSKFPELGMNASHCNEMSWIESIPFVHLGHRDSLEGDLLNRNNTFKPFAEYKSDYVYEP FPKSVWEQIFGTWLVKPGAGIMIFDPYGATISATPEAATPFPHRKGVLFNIQYVNYWFAPGAGAAPLSWS KEIYNYMEPYVSKNPRQAYANYRDID…
Phl p 4 (CAD54670): SSCEVALSYYPTPLAKEDFLRCLVKEIPPRLLYAKSSPAYPSVLGQTIRNSRWSSPDNVKPIYIVTPTNA SHIQSAVVCGRRHGVRIRVRSGGHDYEGLSYRSLQPEEFAVVDLSKMRAVWVDGKARTAWVDSGAQLGEL YYAIHKASPVLAFPAGVCPTIGVGGNFAGGGFGMLLRKYGIAAENVIDVKLVDANGTLHDKKSMGDDHFW AVRGGGGESFGIVVAWKVRLLPVPPTVTVFKIPKKASEGAVDIINRWQVVAPQLPDDLMIRVIAQGPTAT FEAMYLGTCQTLTPMMSSKFPELGMNASHCNEMSWIQSIPFVHLGHRDNIEDDLLNRNNTFKPFAEYKSD YVYEPFPKEVWEQIFSTWLLKPGA…
Phl p 4 (CAD54671): SSCQVAFSYFPPPAAKEDFLGCLVKEIPPRLLYAKSSPAYPSVLGQTIRNSRWSSPDNVKPLYIITPTNV SHIQSAVVCGRRHSVRIRVRSGGHDYEGLSYRSLQPETFAVVDLNKMRAVWVDGKARTAWVDSGAQLGEL YYAIYKASPTLAFPAGVCPTIGVGGNFAGGGFGMLLRKYGIAAENVIDVKLVDANGKLHDKKSMGDDHFW AVRGGGGESFGIVVAWQVKLLPVPPTVTIFKISKTVSEGAVDIINKWQVVAPQLPADLMIRIIAQGPKAT FEAMYLGTCKTLTPLMSSKFPELGMNPSHCNEMSWIQSIPFVHLGHRDALEDDLLNRNNSFKPFAEYKSD YVYQPFPKTVWEQILNTWLVKPGA…
Sec c 4 (CAH92627): NYRAFALALLFCALSCQAAAAAYAPVPAKADFLGCLMKEIPARLLYAKSSPDYPTVLAQTIRNSRWSSPQ NVKPIYIITPTNASHIQSAVVCGRRHGIRLRVRSGGHDYEGLSYRSEKPETFAVVDLNKMRAVSVDGYAR TAWVESGAQLGELYYAIAKNSPVLAFPAGVCPSIGVGGNFAGGGFGMLLRKYGIAAENVIDVKVVDPNGK LLDKSSMSADHFWAVRGGGGESFGIVVSWQVKLLPVPPTVTVLKIPKTVQEGAIDLVNKWQLVGPALPGD LMIRIILAGNSATFEAMYLGTCSTLTPLMSSKFPELGMNPSHCNEMSWIKSIPFIHLGKQNLDDLLNRNN TFKPFAEYKSDYVYQPFPKPVWEQ…
Sec c 4 (CAH92630): NSRAFALVPLLICVLSCHAAVSYAAAPVPAKEDFFGCLVKEIPARLLYAKSSPAFPTVLAQTIRNSRWSS PQSVKPLYIITPTNASHIQSAVVCGRRHGVRIRVRSGGHDYEGLSYRSERPEAFAVVDLNKMRAVVVDGK ARTAWVDSGAQLGELYYAIAKNSPVLAFPAGVCPTIGVGGNFAGGGFGMLLRKYGIAAENVIDVKVVDAN GTLLDKSSMSADHFWAVRGGGGESFGIVVSWQVKLLPVPPTVTVFKIPKTVQEGAVELINKWQLVAPALP DDLMIRIIAFGGTAKFEAMYLGTCKALTPLMSSRFPELGMNASHCNEMPWIKSVPFIHLGKQATLSDLLN RNNTFKPFAEYKSDYVYQPVPKPV…
Tri a 4 (CAH92632): NYRAFTLVLLFCALSCQAAATYAPVPAKEDFLGCLMKEIPARLLYAKSSPDFPTVLAQTIRNSRWLSPQN VKPLYIITPTNASHIQSAVVCGRRHSVRLRVRSGGHDYEGLSYRSEKPETFAVVDLNKMRAVLIDGYART AWVESGAQLGELYYAIAKNSPVLAFPAGVCPTIGVGGNFAGGGFGMLLRKYGIAAENVIDVKVVDPNGKL LDKSSMSPDHFWAVRGGGGESFGIVVSWQVKLLPVPPTVTVFKIPKTVQEGAVDLVNKWQLVGPALPGDL MIRVIAAGNTATFEGMYLGTCQTLTPLMSSQFPELGMNPYHCNEMPWIKSIPFIHLGKEASLVDLLNRNN TFKPFAEYKSDYVYQPFPKPVWEQ…
Tri a 4 (CAH92633): NCRAFAQVLLFFALSCQAAATYAPVPAKEDFLGCLMKEIPARLLYAKSSPDYPTVLAQTIRNSRWSTQQN VKPLYIITPTNASHIQSAVVCGRRHGVRLRVRSGGHDYEGLSYRSEKPETFAVVDLNKMRAVVVDGYART AWVESGAQLGELYYAIAKNSPVLAFPAGVCPSIGVGGNFAGGGFGMLLRKYGIAAENVIDVKVVDPDGKL LDKSSMSADHFWAVRGGGGESFGIVVSWQVKLMPVPPTVTVFKIPKTVQEGAVDLVNKWQLVGPALPGDL MIRVIAAGNTATFEALYLGTCKTLTPLMSSQFPELGMNPYHCNEMPWIKSVPFIHLGKQAGLDDLLNRNN TFKPFAEYKSDYVYQPFPKPVWEQ…
Bradi1g38260.1: MARSRAFALVLLFCALSSSCHVAFSYPPVLAPKEDFLACLVKEIPPRLLYAKSSPAYPTVLSATIRNSRWSSPQNVKPLYIVTPTNVSHIQSAVVCGRRHGVRIRVRSGGHDYEGLSYRSERAESFAVVDLNMMRAVSVDANARTAWVESGAQIGELYYAISKASPSLAFPAGVCPSIGVGGHFSGGGFGMLLRKFGIAAENVLDAKLVDANGKLHDRKSMGEDHFWAIRGGGGESFGIVVGWEVKLLPVPPVVTVFKVSKTLKDGAIDIVNKWQTVAPALPGDLMIRILAMAQQATFEGMYLGTCNNLLPLITSKFPELGFNRGQCNEMPWAQTIPFIHLGNRDLGDLTNRNNNFKPFAEYKSDYVYQPIPKNVWEQIFGWL…
Group 5 allergens
Lol p 5 (Q40240): MAVQKYTVALFLAVALVAGPAASYAADAGYTPAAAATPATPAATPAAAGGKATTDEQKLLEDVNAGFKAAVAAAANAPPADKFKIFEAAFSESSKGLLATSAAKAPGLIPKLDTAYDVAYKAAEATPEAKYDAFVTALTEALRVIAGALEVHAVKPATEEVLAAKIPTGELQIVDKIDAAFKIAATAANAAPTNDKFTVFESAFNKALNECTGGAYETYKFIPSLEAAVKQAYAATVAAAPEVKYAVFEAALTKAITAMTQAQKAGKPAAAAATAAATVATAAATAAAVLPPPLLVVQSLISLLIYY
Lol p 5 (Q40237): MAVQKHTVALFLAVALVAGPAASYAADAGYAPATPATPAAPATAATPATPATPATPAAVPSGKATTEEQKLIEKINAGFKAAVAAAAVVPPADKYKTFVETFGTATNKAFVEGLASGYADQSKNQLTSKLDAALKLAYEAAQGATPEAKYDAYVATLTEALRVIAGTLEVHAVKPAAEEVKVGAIPAAEVQLIDKVDAAYRTAATAANAAPANDKFTVFENTFNNAIKVSLGAAYDSYKFIPTLVAAVKQAYAAKQATAPEVKYTVSETALKKAVTAMSEAEKEATPAAAATATPTPAAATATATPAAAYATATPAAATATATPAAATATPAAAGGYKV
Phl p 5 (Q40960): MAVHQYTVALFLAVALVAGPAASYAADLGYGPATPAAPAAGYTPATPAAPAEAAPAGKATTEEQKLIEKINAGFKAALAAAAGVQPADKYRTFVATFGAASNKAFAEGLSGEPKGAAESSSKAALTSKLDAAYKLAYKTAEGATPEAKYDAYVATLSEALRIIAGTLEVHAVKPAAEEVKVIPAGELQVIEKVDAAFKVAATAANAAPANDKFTVFEAAFNDAIKASTGGAYESYKFIPALEAAVKQAYAATVATAPEVKYTVFETALKKAITAMSEAQKAAKPAAAATATATAAVGAATGAATAATGGYKV
Phl p 5 (Q40963): AAAAVPRRGPRGGPGRSYTADAGYAPATPAAAGAAAGKATTEEQKLIEDINVGFKAAVAAAASVPAADKFKTFEAAFTSSSKAAAAKAPGLVPKLDAAYSVAYKAAVGATPEAKFDSFVASLTEALRVIAGALEVHAVKPVTEEPGMAKIPAGELQIIDKIDAAFKVAATAAATAPADDKFTVFEAAFNKAIKESTGGAYDTYKCIPSLEAAVKQAYAATVAAAPQVKYAVFEAALTKAITAMSEVQKVSQPATGAATVAAGAATTAAGAASGAATVAAGGYKV
Hol l 5.0101 (CAB10765): ADAGYTPAAPAAAGAGGKATTDEQKLLEDVNAGFKTAVAAAANVPPADKYKTFEAAFTASSKASIAAAATKAPGLIPQLNAATNTAYAAAQGATPEAKYDAFVTTLTEALRVIAGALEVHAVKPATEEVGAAKIPAGELQIVDKIDAAFRIAATAANAAPVNDKFTVFEGAFNKAIKESTGGAYEAYKFIPSLETAVKQAYAATVATAPEVKYTVFETALKKAITAMSEAQKEAKPVAAATGAATAAAGVAAGAATAAAGGYKV
Hol l 5.0201 (CAB10766): QKLLEDVNASFKAAVAAAAKVPPADKYKTFLRAFTVLDRGSTEQSKAEETKMPELSSKLVDAYMAAFKASTGGTQEAKYDAFVTTLTEALRVIAGALEVHAVKPATEEVPAAKIPAGDLQVVDKIDASFKIAATAANAAPANDKFTVFETAFNKALKESTGGAYESYKFIPSLEAAVKQAYASTVAAAPEVKYAVFEAALTKAITAMSQAQKVAQPAAAATGAATVAAGAATTAAGGYKV
Dac g 5 (CAD20402): MAVQKYTVALFLAVVLVAGPVASYAADAGYTPAAAATPATAGGKAMTEEQTLIEDVNAGFKAAVAAASSAPPADKFKTFEATFTAACKANIAAAATKVPLFVAKLDAAYAVAYKTATGPTPEAKYDAFVAALTEALRVIAGALEVHAVKPAAEEVPAAKIPAGELQIVDKIDAAYKIAATAANAAPANDKFTVFEGAFNKAIKESTGGAYESYKFIPTLEAAVKQAYAATVAAAPEVKYAVFEAALTKAITAMSEAQKVATPAAVATGAATAAASAATGAATAAAGGYKV
Dac g 5 (CAD20403): ADAGYTPAAAATPATAGGKAMTEEQTLIEDVNAGFKAAVAAASSAPPADKFKTFEATFTAACKANIAAAATKVPLFVAKLDAAYAVAYKTATGPTPEAKYDAFVAALTEALRVIAGALEVHAVKPAAEEVPAAKIPAGELQIVDKIDAAYKIAATAANAAPANDKFTVFEGAFNKAIKESTGGAYESYKFIPTLEAAVKQAYAATVAAAPEVKYAVFEAALTKAITAMSEAQKVATPAAVATGAATAAASAATGAATAAAGGYKV
Dac g 5 (CAD20404): ADAGYTPAAAATPATAGGKAMTEEQTLIEDVNAGFKAAVAAASSAPPADKFKTFEATFTAACKANIAAAATKVPLFVAKLDAAYAVAYKTATGPTPEAKYDAFVAALTEALRVIAGALEVHAVKPAAEEVPAAKIPAGELQIVDKIDAAYKIAATAANAAPANDKFTVFEGAFNKAIKESTGGAYESYKFIPTLEAAVKQAYAATVAAAPEVKYAVFEAALTKAITAMSEAQKVATPAAVATGAATAAASAATGAATAAAGGYKV
Dac g 5 (CAD20405): ADAGYTPAAAATPAAAGGKAMTEEQKLIEDVNAGFKAAVAAASSAPPADKFKTFEATFTAACKANIAAAATKVPLFVAKLDAAYAVAYKTAAGPTPEAKYDAFVAALTEALRVIAGALEVHAVKPAAEEVPAAKIPAGELQIVDKIDAAYKIAATAANAAPANDKFTVFEGAFNKAIKESTGGAYESYKFIPTLEAAVKQAYAATVAAAPEVKYAVFEAALTKAITAMSEAQKVATPAAAATGAATAAASAATGAATAAAGGYKV
Hor v 5.0101 (AAB41585): MANSGREHSAVPRRRNLVALVPRHGCYAEFSLYVCVGNINAPFPVFNRTTFIANAGIEAELEPHFLLLLFTFSSSSSFFTLLKTMIHFTDRSDNKNKAMMRGREFRKAFAEVLKGAATGQIAGQSSSMAKLSSSLELSYKLAYDKAQGATPEAKYDAYVATLTESLRVISGTLEVHSVKPAAEEVKGVPAGELKAIDQVDAAFRTAATAADAAPANDKFTVFESLQQGPSRKPRGGAYESYKFIPALEAAVKQAYAATVAAAPEVKFTVFQTALSKAINAMTQAGKVAKPAAAATATATVAAGAAATAGNYKV
Pha a 5 (P56164): MAVQKYTMALFLAVALVAGPAAPTPPTPRTPPLLPPPRARDKATLTSRSVEDINAASRRPWWASVPPADKFKTFADHVLCVPNADVTSAATKAPQLKAKLDAAYRVAYEAAEGSTPEAKYDAFIAALTEALRVIAGAFEVHAVKPATEEVVADPVGELQIVDKIDAAFKIAATAANSAPANDKFTVFEGAFNKAIKESTAGAYETYKFIPSLEAAVKQAYGATVARAPEVKYAVFEAGLTKAITAMSEAQKVAKPPLSPQPPQVLPLAAGGAATVAAASDVRVCRSHGTLQDACLLRCRGGCQPVVWRGGSHRARGGYKV
Poa p 5 (AAG42254): MAVQKYTVALFLTVALVAGPAASYAADAGYAPATPAAAGAAAGKITPTQEQKLMEDINVGFKAAVAAAAGAPPADKFKTFQAAFSASVEASAAKLNAAQAPGFVSHVAATSDATYKAAVGATPEAKFDSFVAAFTEALRIIAGVLKVHAVKPITEETGAAKIPAGEQQIIDKIDAAFKVAATAANAAPANDKFTVFEAAFNNAIKESTGGAYDTYKSIPSLEAAVKQAYAATIAAAPEVKFAVFKAALTKAITAMAEVQKVSKPVAGAATVAAGAATAATGAATGAAGAATGAATVSAGGYKV
Bradi3g02660.1: MEYRMALFLAVALVAGPAFAFAYAPVTPATPAAGYPKASTDEQKMIEDINAGFKTAVAAANAAPPADKYNTFEAAFKKASTGYKAG VSAKLDTAYQAAYKAADGATPEAKYDVFVATLTEALRVVAGAVEAHAVKPVAEELAAGAGGKMPADELKIVDKIDAAFKTASTAANAAPANDKFNVFEAT FNKALKESTGGAYESYKFIPSLEAAVKQAYAATIAAAPEVKYAVFEAALTKAITAMSEAQKAKGGVTVTATVSAGAAAKPAAPGYKFYIYSLILIYHFY
Bradi3g02665.1: MEYRVALFLAVALVAGPAFAFAYAPVTPATPAAGYPKASTDEQKMIEDINAGFKTAVAAANAAPPADKYNTFEAAFKKASTGYKAG AAYKAADGATPEAKYDVFVATLTEALRVVAGAVEAHAVKPVAEELAAGAGGKMPADELKIVDKIDSAFKTASTAANAAPANDKFNVFEATFNKALKESTG GAYESYKFIPSLEAAVKQAYAATIAAAPEVKYAVFEAALTKAITAMSEAQKAKGAAGYAGAAAGAGATVAAGAGAAVSAGGYKV
Bradi2g48255.1: MAGMSIDGKAYTDYKFIPPLDAAFKEAYASTVAAKPEVKYAVFEAALTKAIGAMAEAEKAASTKPAA
Group 7 allergens
Phl p 7 (O82040): MADDMERIFKRFDTNGDGKISLSELTDALRTLGSTSADEVQRMMAEIDTDGDGFIDFNEFISFCNANPGLMKDVAKVF
Cyn d 7 (P94092): MADTGDMEHIFKRFDTNGDGKISLAELTDALRTLGSTSADEVQRMMAEIDTDGDGFIDFDEFISFCNANP GLMKDVAKVF
Bradi4g21210.1: MERIFKRFDTNGDGKISLSELTDALRTLGSTSADEVQRMMAEIDTDGDGFIDFDEFISFCNANPGLMKDVAKVF
Group 11 allergens
Lol p 11 (Q7M1X5): DKGPGFVVTGRVYCDPCRAGFETNVSHNVEGATVAVDCRPFDGGESKLKAEATTDKDGWYKIEIDQDHQEEICEVVLAKSPDKSCSEIEEFRDRARVPLTSNXGIKQQGIRYANPIAFFRKEPLKECGGILQAY
Phl p 11 (AAN32987): DKGPGFVVTGRVYCDPCRAGFETNVSHNVQGATVAVDCRPFNGGESKLKAEATTDGLGWYKIEIDQDHQEEICEVVLAKSPDTTCSEIEEFRDRARVPLTSNNGIKQQGIRYANPIAFFRKEPLKECGGILQAYDLRDAPETP
Bradi2g07610.1: MTRCMLARPLLASLLLLALAGVASAYEKGPGGFVVTGRVYCDPCRAGFETNVSKNIGGATVAVDCRPFNGGDSKLKAEATTDQYGWYKIDIDQDHQEEICEVLLARSPDPACSEIEEFRDRARVPLTRNNGLKQQGTRYANPIAFFRKEPLKDCGGILQAYDLKDAPETP
Bradi2g31950.1: MRQLYHLAALLLAASALAAGANAQGYSKPGFLVTGRVYCDTCRAGFETNASHSIPGAVVQMECRHFETNELHHKAEATTDAQGWYK MEVGEDHQEEICEVALLRSPEKDCAEIEKSRDRCRVPLTRNNGIKQSGVRYANPIAFFRKEPLANCGDVLRKYDLYDETSENS
Bradi2g31950.2: MRQLYHLAALLLAASALAAGANAQGYSKPGFLVTGRVYCDTCRAGFETNASHSIPGAVVQMECRHFETNELHHKAEATTDAQGWYK MEVGEDHQEEICEVALLRSPEKDCAEIEKSRDRCRVPLTRNNGIKQSGVRYANPIAFFRKEPLANCGDVLRKYDLYDETSENS
Bradi5g08410.1: MASLRILSAVALAVIMAGLAGTSDAVDLPDYIVQGRVYCDTCRAGFETNVTTYIKGAKVRLECKRFGTEKVERALDGVTDETGTYK IELKDSHPEDICEVVLIQSPLADCNKIQALRDRARVELTRNIGISDNLRLANSLGYLKDVPLPVCAQLLKQFKSADDDDDDQVKA
Group 12 allergens
Phl p 12 (P35079): MSWQTYVDEHLMCEIEGHHLASAAILGHDGTVWAQSADFPQFKPEEITGIMKDFDEPGHLAPTGMFVAGA KYMVIQGEPGRVIRGKKGAGGITIKKTGQALVVGIYDEPMTPGQCNMVVERLGDYLVEQGM
Ory s 12 (AAG32056): MSWQTYVDEHLMCEIEGHHLTSAAIVGHDGTVWAQSAAFPQFKPEEMTNIMKDFDEPGFLAPTGLFLGPT KYMVIQGEPGAVIRGKKGSGGITVKKTGQALVVGIYDEPMTPGQCNMVVERLGDYLVEQGL
Cyn d 12 (O04725): MSWQAYVDDHLMCEIEGHHLTSAAIIGHDGTVWAQSAAFPAFKPEEMANIMKDFDEPGFLAPTGLFLGPT KYMVIQGEPGAVIRGKKGSGGVTVKKTGQALVIGIYDEPMTPGQCNMVIEKLGDYLIEQGM
Zea m 12 (P35081): MSWQTYVDEHLMCEIEGHHLTSAAIVGHDGATWAQSTAFPEFKPEEMAAIMKDFDEPGHLAPTGLILGGT KYMVIQGEPGAVIRGKKGSGGITVKKTGQSLIIGIYDEPMTPGQCNLVVERLGDYLLEQGM
Zea m 12 (P35082): MSWQAYVDEHLMCEIEGHHLAAAAIVGHDGAAWAQSTAFPEFKTEDMANIMKDFDEPGHLAPTGLFLGPT KYMVIQGEPGAVIRGKKGSGGITVKKTGQALVVGIYDEPMTPGQCNMVVERLGDYLLEQGM
Zea m 12 (P35083): MSWQTYVDEHLMCEIEGHHLSSAAIVGHDGAVWAQSTAFPQFKPEEMTNIIKDFDEPGFLAPIGLFLGPT KYMVIQGEPGAVIRGKKGSGGITVKKTGQALVIGIYDEPMTPGQCNMVVERLGDYLVEQGL
Bradi2g19360.1: MSWQTYVDEHLMCEIEGHHLGSAAILGHDGTVWAQSAAFPAFEPKEMTDIMKDFDEPGHLAPTGMFLGGAKYMVIAGEPGAVIRGKKGSGGITIKKTGQALVIGIYDEPMTPGQCNMVVERLGDYLVEQGM
Bradi2g49340.1: MSWQTYVDEHLMCDIEGHHLVSAAILGHDGTVWAQSADFPSFKPEEMTNIMKDFDEPGTLAPTGLFLASAKYMVIQGEPGAVIRGKKGSGGITLKKTGQALVVGIYDEPMTPGQCNMVVERLGDYLVEQGM
Group 13 allergens
Phl p 13 (CAB42886): GKKEEKKEEKKESGDAASGADGTYDITKLGAKPDGKTDCTKEVEEAWASACGGTGKNTIVIPKGDFLTGP LNFTGPCKGDSVTIKLDGNLLSSNDLAKYKANWIEIMRIKKLTITGKGTLDGQGKAVWGKNSCAKNYNCK ILPNTLVLDFCDDALIEGITLLNAKFFHMNIYECKGVTVKDVTITAPGDSPNTDGIHIGDSSKVTITDTT IGTGDDCISIGPGSTGLNITGVTCGPGHGISVGSLGRYKDEKDVTDITVKNCVLKKSTNGLRIKSYEDAK SPLTASKLTYENVKMEDVGYPIIIDQKYCPNKICTSKGDSARVTVKDVTFRNITGTSSTPEAVSLLCSDK QPCNGVTMNDVKIEYSGTNNKTM…
Zea m 13 (89892725): MACIDNAMRALFLLALFCVVHGEKAKSKDNDAKASGPGGSFDITKLGASGNGKTDSTKAVQEAWASACGG TGKQTILIPKGDFLVGPLNFTGPCKGDVTIQVNGNLLATTDLSQYKDHGNWIEILRVDNLVITGKGKLDG QGPAVWSKNSCVKKYDCKILPNSLVMDFVNNGEVSGITLLNSKFFHMNMYKCKDMLIKDVNVTAPGDSPN TDGIHMGDSSGVTITNTVIGVGDDCISIGPGTSKVNITGVTCGPGHGISIGSLGRYKDEKDVTDINVKDC TLKKTANGVRIKAYEDAASVLTASKIHYENIKMEDSGYPIIIDMKYCPNKLCTANGASKVTVKDVTFKNI TGTSSTPEAVNLLCSAKIPCTGV…
Bradi1g36110.1: MAFRNDAIRAFFLLMVVSAAYAKAAEKEAAGSAAAASGPGATLDIVKLGATGDGKTDSTKAVEEAWASACGGTGKQTILIPKGDFLTGPLNFTGPCTGDITIQVDGNLLGSNDLAKYKANWIEIMRVKNLVITGKGKLDGQGPAVWGKNSCAKNYNCKILPNTLVLDFCNNTLIEGITLLNSKFFHLNIYECRGITVKDVTITSPGDSPNTDGIHMGDASNITITDTKIGTGDDCISIGPGTSGVNISGVNCGPGHGISVGSLGRYKDEKDVTDITVKNCVLNKSTNGVRIKSYEDAKSPLVASKLTYENIKMMDVGYPIIIDQKYCPNKICPPKPNSAKVTVKDVTFRNITGTSSTPEAVSLLCSDKQPCSGVQMFDVKVEY…
Bradi1g36090.1: MAFRNDAIRAFFLLMVVSAAYAKAAEKEAAGSAAAASGPGATLDIVKLGATGDGKTDSTKAVEEAWASACGGTGKQTILIPKGDFLTGPLNFTGPCTGDITIQVDGNLLGSNDLAKYKANWIEIMRVKNLVITGKGKLDGQGPAVWGKNSCAKNYNCKILPNTLVLDFCNNTLIEGITLLNSKFFHLNIYECRGITVKDVTITSPGDSPNTDGIHMGDASNITITDTKIGTGDDCISIGPGTSGVNISGVNCGPGHGISVGSLGRYKDEKDVTDITVKNCVLNKSTNGVRIKSYEDAKSPLVASKLTYENIKMMDVGYPIIIDQKYCPNKICPPKPNSAKVTVKDVTFRNITGTSSTPEAVSLLCSDKQPCSGVQMFDVKVEY…
Bradi1g40990.1: MALSGNAIRVLFILVILCVAAHGKAAEKKEKKEEKGGKDKEADAEGPAAEGPSSGGGELDISKSGKCKGDGKADCTEALEEAWASACKGTGKQTIQIPKGDYLTGPLNFTGPCTGDVTIQLDGNLLGSTDMALYKSNWIEIMRVENLVISGKGTLDGQGPKVWSKNACAKKYDCKILPNSLVLDFITNGTISGITLLNAKFFHMNVFQCKGVTIEDVTVTAPGDSPNTDGIHIGDSSGITITGTTIGVGDDCISIGPGSTKINITGVTCGPGHGISIGSLGRYKDEKDVTDINVKDCTLKKATNGLRIKSYQSAESSLTASEIHYENVNMEDVANPIIIDMNYCPNKICPAKGSSHVTIKDVTFKNITGTSSTPEAVSLLCSD…
Bradi2g13740.1: MALCNDATWLVFILVAMCAVSGAKRPVAKESAGPAPAPAPEEASGDGGTFDITKLGAASDGKTDCSKELEEAWKSACGAAGQHTVVIPKGEFLCGPVNFSGPCEGDVTIQIDGTLLATNDLPKYGGGSWINILKVDNLVITGSGTLDGQGSNVWTKDPQAKAGYPNTLVLDYVKNGSVSGITLLNSKFFHMNIYMSSDVKIDNVTITAPGDSPNTDGIHIGDSSNIHVTGATIGTGDDCISIGGGSASITVTGVTCGPGQGISVGCLGRYKDEKDVSDVTVKDCVLRSSTNGVRIKTYVDAVKSITASNLTFENIKMEDVANPIIIDQNYCPEKICTAKSKSAVTVKDIIFRNITGTSSTPEAVSLLCSEKQPCSGVELIDVN…
Bradi3g07120.1: MARATAAGRRSWAAARCIVALYCAAALTTAPAAATYAAAGGPPSVPAGPLDIVLLGAKGDGKTDATEAVQKAWKNACAATGVQKIIIPPGNFLIGALALEGPCTSSIIIRLDGNLLGTGDLNAYKKNWIEVMHVDNFAINGHGTIDGQGPLVWQKNQCNKNYNCKILPNSLVLDYVTNASIRGVTLKNAKFFHMNLFNCKNVVVDKVNITAPGDSPNTDGIHMGDSDNITITNTNIGVGDDCISIGPGTQRVRVHGSRCGPGHGISVGSLGRYKDEKNVEDIQVTNCTIKGATNGLRIKSYEDSKSVLKASRFVYDQIVMDNVSFPIVIDQKYCPNNICNKNGQSTVTIQDIVFKNIVGTSATPEAVTLNCPNNLPCQGVQLV…
