# Supplementary material for: Comparative and Evolutionary Analysis of Grass Pollen Allergens Using Brachypodium distachyon as a Model System
Source: PLoS One. 2017 Jan 19;12(1):e0169686. doi: 10.1371/journal.pone.0169686 (PMC5245863; doi:10.1371/journal.pone.0169686)
Supplement: S2 Table — (XLSX) [file pone.0169686.s018.xlsx]

## Sheet: Sheet1
Supplementary Table S2: Percentage of protein sequence coverage and identity of identified Brachypodium proteins with known pollen allergens from other grasses.
Percentage of protein sequence coverage and identity of Brachypodium group 1 isoforms with known group 1 allergens from other grasses
Group 1 proteins		Ory s 1(AAA86533)		Cyn d 1(O04701)		Zea m 1(P58738)		Dac g 1(CAD20406)		Hol l 1(P43216)		Lol p 1(P14946)		Phl p 1(P43213)		Pha a 1(Q41260)		Poa p 1 (CAA10520)
		Coverage	Identity	Coverage	Identity	Coverage	Identity	Coverage	Identity	Coverage	Identity	Coverage	Identity	Coverage	Identity	Coverage	Identity	Coverage	Identity
Bradi1g78120.1		68	69	64	64	83	57	76	82	100	82	98	79	92	86	76	89	76	81
Bradi4g00360.1		68	66	64	65	83	59	76	77	99	76	98	75	91	80	77	77	76	76
Bradi3g32810.1		67	58	65	63	82	71	70	60	94	62	96	60	90	64	74	59	72	58
Bradi2g35007.1		69	55	64	58	81	62	76	55	99	54	99	53	89	58	89	53	86	53
Percentage of protein sequence coverage and identity of Brachypodium group 2/3 isoforms with known group 2/3 allergens from other grasses
Group 2/3 proteins		Lol p 2(P14947)		Phl p 2(P43214)		Dac g 2(CAA10345)		Cyn d 2(CAA10346)		Tri a 2(CAA10349)		Poa p 2(CAA10348)		Hol l 2(CAA10347)		Dac g 3(P93124)		Lol p 3(P14948)
		Coverage	Identity	Coverage	Identity	Coverage	Identity	Coverage	Identity	Coverage	Identity	Coverage	Identity	Coverage	Identity	Coverage	Identity	Coverage	Identity
Bradi5g25260.1		79	64	83	61	83	61	83	62	83	61	83	61	83	61	78	58	77	52
Bradi4g08370.2		78	60	82	60	82	60	82	61	82	60	82	60	82	60	77	55	76	49
Bradi2g43220.2		90	66	95	61	95	61	95	62	95	61	95	61	95	61	83	57	88	52
Bradi4g00350.1		76	58	82	53	80	53	82	54	82	53	82	53	82	53	82	53	78	47
Percentage of protein sequence coverage and identity of Brachypodium group 4 protein with known group 4 allergens from other grasses
Group 4 proteins		Lol p 4 (Q5T1W3)		Phl p 4 (CAD54670)		Sec c 4 (CAH92627)		Tri a 4 (CAH92632)
		Coverage	Identity	Coverage	Identity	Coverage	Identity	Coverage	Identity
Bradi1g38260.1		80	80	96	80	99	81	99	81
Percentage of protein sequence coverage and identity of Brachypodium group 5 protein with known group 5 allergens from other grasses
Group 5 proteins		Lol p 5 (Q40240)		Lol p 5(Q40237)		Phl p 5 (Q40960)		Phl p 5 (Q40963)		Hol l 5.0101 (CAB10765)		Hol l 5.0201 (CAB10766)		Dac g 5 (CAD20402)		Dac g 5 (CAD20403)		Dac g 5 (CAD20404)		Dac g 5 (CAD20405)		Hor v 5.0101 (AAB41585)		Pha a 5 (P56164)		Poa p 5 (AAG42254)
		Coverage	Identity	Coverage	Identity	Coverage	Identity	Coverage	Identity	Coverage	Identity	Coverage	Identity	Coverage	Identity	Coverage	Identity	Coverage	Identity	Coverage	Identity	Coverage	Identity	Coverage	Identity	Coverage	Identity
Bradi3g02660.1		90	65	90	55	90	61	88	72	87	71	87	69	90	70	88	73	88	73	88	74	74	58	90	61	90	58
Bradi3g02665.1		87	62	87	53	87	60	85	57	87	68	84	66	87	67	86	70	86	70	85	70	71	64	87	59	87	58
Bradi2g48255.1		88	75	89	63	89	69	86	67	88	67	88	75	89	77	89	77	89	77	89	77	89	65	85	71	86	69
Percentage of protein sequence coverage and identity of Brachypodium group 7 isoform with known group 7 allergens from other grasses
Group 7 proteins		Phl p 7(O82040)		Cyn d 7(P94092)
		Coverage	Identity	Coverage	Identity
Bradi4g21210.1		96	97	100	94
Percentage of protein sequence coverage and identity of Brachypodium group 11 isoforms with known group 11 allergens from other grasses
Group 11 proteins		Lol p 11(Q7M1X5)		Phl p 11(AAN32987)
		Coverage	Identity	Coverage	Identity
Bradi2g07610.1		79	86	84	88
Bradi2g31950.1		77	68	79	68
Bradi2g31950.2		77	68	79	68
Bradi5g08410.1		76	45	76	45
Percentage of protein sequencecoverage and identity of Brachypodium group 12 isoforms with known group 12 allergens from other grasses
Group 12 proteins		Phl p 12(P35079)		Ory s 12(AAG32056)		Cyn d 12 (O04725)		Zea m 12 (P35081)		Zea m 12 (P35082)		Zea m 12 (P35083)
		Coverage	Identity	Coverage	Identity	Coverage	Identity	Coverage	Identity	Coverage	Identity	Coverage	Identity
Bradi2g19360.1		100	90	100	89	100	86	100	85	100	84	100	87
Bradi2g49340.1		100	91	100	92	100	86	100	84	100	85	100	88
Percentage of protein sequence coverage and identity of Brachypodium group 13 isoforms with known group 13 allergens from other grasses
Group 13 proteins		Phl p 13(CAB42886)		Zea m 13(89892725)
		Coverage	Identity	Coverage	Identity
Bradi1g36110.1		92	85	99	72
Bradi1g36090.1		92	85	99	72
Bradi1g40990.1		88	75	100	70
Bradi2g13740.1		89	67	99	61
Bradi3g07120.1		90	59	96	58
