# Supplementary material for: Comparative and Evolutionary Analysis of Grass Pollen Allergens Using Brachypodium distachyon as a Model System
Source: PLoS One. 2017 Jan 19;12(1):e0169686. doi: 10.1371/journal.pone.0169686 (PMC5245863; doi:10.1371/journal.pone.0169686)
Supplement: S3 Table — (XLSX) [file pone.0169686.s019.xlsx]

## Sheet: Sheet1
Supplementary Table S3: Gene expression matrix for Brachypodium distachyon (mapped against v2.1).
transcript_id	gene_id	length	Leaves_20 days_Avg	Early_Inflorescence	Emerging_Inflorescence	Anther	Pistil	Seed_5DAP	Seed_10DAP	Embry0_25DAP_Avg	Endosperm_25DAP
Bradi0011s00100.1	Bradi0011s00100.1	1737	2.77	57.48	75.95	15.92	26.15	61.13	22.76	34.585	20.69
Bradi0011s00200.1	Bradi0011s00200.1	1476	0.68	4.45	0	0	4.98	0.59	1.78	0.76	0
Bradi0011s00200.2	Bradi0011s00200.2	1442	0.28	4.67	3.63	1.44	0.01	0	0	1.215	0.79
Bradi0013s00100.1	Bradi0013s00100.1	3063	2.695	1.43	0.49	0.79	0	5.03	0.67	0	0
Bradi0015s00100.1	Bradi0015s00100.1	2026	40.76	33.45	32.87	36.09	20.93	18.75	16.58	21.66	13.43
Bradi0022s00100.1	Bradi0022s00100.1	696	0	0.8	0.64	0.95	0.93	0.25	0	0.685	0.06
Bradi0022s00200.1	Bradi0022s00200.1	1843	0	0	0	0	0	0	0	0	0
Bradi0022s00200.2	Bradi0022s00200.2	1840	0.66	5.01	4.15	3.31	4.73	2.33	3.21	6.075	2.24
Bradi0022s00300.1	Bradi0022s00300.1	632	1.045	1.66	1.18	3.46	2.41	0.51	0	2.235	0.73
Bradi0022s00400.1	Bradi0022s00400.1	3153	26.915	2.34	1.84	1.74	1.12	0.95	0.03	0.95	0.99
Bradi0022s00500.1	Bradi0022s00500.1	638	1.89	1.81	1.63	4.3	5.03	0.38	0.89	2.825	4.05
Bradi0026s00100.1	Bradi0026s00100.1	783	0.8	0.08	0.25	0.31	0.17	0.06	0	0.255	0
Bradi0026s00201.1	Bradi0026s00201.1	464	0.035	0.29	0	0	0.44	0	0	0.065	0
Bradi0026s00301.1	Bradi0026s00301.1	2351	0.06	0	0.1	0	0.27	0	0	0.035	0.33
Bradi0026s00301.2	Bradi0026s00301.2	2692	0.05	0	0	1.16	0.19	0.14	0	0.08	0.09
Bradi0134s00100.1	Bradi0134s00100.1	1182	0	0	0	0	0	0	0	0	0
Bradi0149s00100.1	Bradi0149s00100.1	423	0.055	0.49	0	0	0	0	0	0.5	0.08
Bradi0179s00100.1	Bradi0179s00100.1	1047	0	0	0	0	0	0	0	0	0
Bradi1g00100.1	Bradi1g00100.1	489	0.045	0	0	0.21	0	0	0	0	0
Bradi1g00200.1	Bradi1g00200.1	657	0	0	0	0	0	0	0	0	0
Bradi1g00205.1	Bradi1g00205.1	306	0	0	0	0	0	0	0	0	0
Bradi1g00210.2	Bradi1g00210.2	1510	0	0	0	0	0	0	0	0	0
Bradi1g00213.1	Bradi1g00213.1	2331	0.005	0	0	0	0	0	0	0	0
Bradi1g00216.1	Bradi1g00216.1	561	0.03	0	0	0	0	0	0	0.025	0.08
Bradi1g00219.1	Bradi1g00219.1	2474	0.7	1.38	0.56	1.63	0.93	0.18	0.14	1.085	0.27
Bradi1g00222.1	Bradi1g00222.1	324	4.515	4.44	5.4	2.66	4.67	2.6	0.48	4.175	4.64
Bradi1g00227.2	Bradi1g00227.2	2184	0.325	0.14	0.29	0.13	0.09	0.21	0	0.035	0.19
Bradi1g00227.3	Bradi1g00227.3	2299	0	0	0	0	0	0	0	0	0
Bradi1g00232.1	Bradi1g00232.1	1101	0	0	0	0.04	0	0	0	0.105	0.04
Bradi1g00237.2	Bradi1g00237.2	2850	0	0	0	0	0	0	0	0.06	0
Bradi1g00247.2	Bradi1g00247.2	875	1.645	11.78	5.97	2.95	6.08	4.38	5.2	1.045	4.01
Bradi1g00253.1	Bradi1g00253.1	831	0.135	0.94	0.65	0.11	0.71	0.22	0	0.625	1.15
Bradi1g00260.2	Bradi1g00260.2	3505	0	0	0	0	0	0	0	0.265	0
Bradi1g00260.3	Bradi1g00260.3	3294	0.835	0	0.71	1.53	1.44	0.4	1.29	0.66	0
Bradi1g00260.4	Bradi1g00260.4	3306	1.53	1.99	0	1.06	0	0	0	0.215	0.7
Bradi1g00260.5	Bradi1g00260.5	3423	0.68	0	0.37	0.64	0.21	0.13	0	0.11	0.46
Bradi1g00266.1	Bradi1g00266.1	906	2.4	1.9	1.72	3.23	2.28	0.68	0	0.99	0.5
Bradi1g00272.1	Bradi1g00272.1	1350	0	0	0	0	0	0	0	0	0
Bradi1g00278.1	Bradi1g00278.1	3012	0.02	0.17	0.03	0.4	0.07	0.02	0	0.065	0.01
Bradi1g00284.1	Bradi1g00284.1	4006	5.915	2.55	2.34	2.06	1.66	0.6	0.79	0.335	0.68
Bradi1g00291.1	Bradi1g00291.1	797	0.245	3.02	3.52	6.09	2.39	1.5	3.21	1.375	1.31
Bradi1g00300.1	Bradi1g00300.1	1206	0	0.06	0	0.04	0	0	0	0	0
Bradi1g00305.1	Bradi1g00305.1	1653	0	0	0	0	0	0	0	0	0
Bradi1g00310.1	Bradi1g00310.1	1035	0.05	1.49	0.99	0.94	4.08	0.44	0	0.45	0.24
Bradi1g00316.1	Bradi1g00316.1	402	0	0	0.13	0	0.17	0	0	0.075	0
Bradi1g00322.1	Bradi1g00322.1	759	0	0.09	0	0	0	0	0	0	0
Bradi1g00330.1	Bradi1g00330.1	1461	0.035	15.35	14.59	1.06	3.8	0.71	0.1	0.92	2.27
Bradi1g00335.1	Bradi1g00335.1	1338	0.305	0.09	0	0.04	0.14	0.17	0	0.05	0.03
Bradi1g00341.1	Bradi1g00341.1	1323	3.625	5.42	3.56	0.66	6.06	2.02	3.51	5.29	5.16
Bradi1g00346.1	Bradi1g00346.1	717	0	0	0	0	0	0	0	0	0
Bradi1g00350.1	Bradi1g00350.1	855	0.02	0	0	0	0	0	0	0.105	0
Bradi1g00360.1	Bradi1g00360.1	450	0	0	0	0	0	0	0	0	0
Bradi1g00362.1	Bradi1g00362.1	1444	1.21	0.04	0.17	0.63	1.12	0.38	0	0.18	0.4
Bradi1g00364.1	Bradi1g00364.1	1019	2.325	0	0.14	0	1.39	0.81	0	0.075	0.68
Bradi1g00364.2	Bradi1g00364.2	746	1.115	0.09	0	0	1.17	0.2	0	0	0
Bradi1g00364.3	Bradi1g00364.3	485	1.335	0	0	0	0	0.25	0	0	0.47
Bradi1g00366.1	Bradi1g00366.1	1768	0.01	0	0	0.11	0	0	0	0.015	0
Bradi1g00368.1	Bradi1g00368.1	960	0	0	0	0	0	0	0	0	0
Bradi1g00370.1	Bradi1g00370.1	2877	18.425	1.01	1.72	20.03	5.88	9.4	12.77	0.2	6.56
Bradi1g00381.1	Bradi1g00381.1	2229	0.035	0.2	0.06	0	0	0.11	0	0.24	0
Bradi1g00390.1	Bradi1g00390.1	1488	0	0	0	0	0	0	0	0.04	0
Bradi1g00400.1	Bradi1g00400.1	1236	0	0	0	102.97	0.1	0	0	0	0
Bradi1g00405.1	Bradi1g00405.1	255	0	0	0	0	0	0	0	0	0
Bradi1g00410.1	Bradi1g00410.1	1741	6.295	1.79	1.61	28.26	9.34	15.9	32.77	1.96	19.78
Bradi1g00411.1	Bradi1g00411.1	589	0	0	0	0	0	0	0	0	2.23
Bradi1g00412.1	Bradi1g00412.1	1011	0	0.06	0	0	0	0.05	0	0	0.61
Bradi1g00413.1	Bradi1g00413.1	354	0	0	0	0	0	0	0	0	0
Bradi1g00417.1	Bradi1g00417.1	1032	7.27	16.97	8.28	23.09	18.42	18.56	15.34	12.455	13.5
Bradi1g00427.2	Bradi1g00427.2	1983	4.455	6.18	2.4	7.6	3.39	1.6	0	1.415	0.55
Bradi1g00450.1	Bradi1g00450.1	1958	5.795	11.97	11.9	5.91	17.31	15.02	9.08	6.175	9.51
Bradi1g00450.2	Bradi1g00450.2	2231	4.19	5.22	5.13	6.61	4.03	1.9	0	3.8	1.17
Bradi1g00460.1	Bradi1g00460.1	4931	0	0	0	0	0	0	0	0	0
Bradi1g00460.3	Bradi1g00460.3	4346	3.46	2.35	1.78	3.04	3.07	2.05	0	1.645	1.06
Bradi1g00460.4	Bradi1g00460.4	4611	0.37	0.86	0.9	0.71	0	1	0.71	0.24	0
Bradi1g00470.1	Bradi1g00470.1	935	30.885	0.38	0	21.28	0	26.53	22.1	1.775	29.31
Bradi1g00470.2	Bradi1g00470.2	1836	11.68	19.33	19.86	4.05	37.74	10.55	8.2	23.67	18.35
Bradi1g00480.1	Bradi1g00480.1	3206	12.935	9.5	14.09	21.67	13.62	23.79	12.39	14.05	11.25
Bradi1g00480.2	Bradi1g00480.2	3718	5.13	2.1	3.59	9.12	4.67	3.74	0	3.175	1
Bradi1g00480.3	Bradi1g00480.3	3599	3.56	5.07	4.26	0	0	1.53	5.42	0.66	0.52
Bradi1g00485.1	Bradi1g00485.1	1740	0.3	0.95	0.86	13.77	0.44	0	0	0.135	0
Bradi1g00485.2	Bradi1g00485.2	1853	0.18	0	0.28	3.28	0	0.1	0	0.24	0.15
Bradi1g00491.1	Bradi1g00491.1	1785	0.875	2.21	0.97	1.62	0.94	0.93	1.35	1.95	0.67
Bradi1g00497.1	Bradi1g00497.1	1528	23.78	37.93	35.41	69.81	69.3	35.3	49.37	48.155	38.48
Bradi1g00503.1	Bradi1g00503.1	651	0.18	0.52	0.25	0.33	0.54	0.15	0.46	0.085	0.13
Bradi1g00510.2	Bradi1g00510.2	1404	2.21	12.76	7.29	2.4	16.43	10.66	12.08	16.485	15.77
Bradi1g00510.3	Bradi1g00510.3	1933	2.02	3.61	2.47	5.09	1.43	1.17	0	2.35	0
Bradi1g00510.4	Bradi1g00510.4	1871	0.525	0	0	0	1.11	0	0.65	0.39	1
Bradi1g00517.10	Bradi1g00517.10	3470	1.31	3.81	1.76	1.23	6.41	2.2	0	3.47	2.88
Bradi1g00517.11	Bradi1g00517.11	3452	0	0.2	0	0	0	0.4	0	0.225	0
Bradi1g00517.12	Bradi1g00517.12	3449	5.76	2.41	4.26	4.3	5.34	3.77	4.01	5.075	1.72
Bradi1g00517.5	Bradi1g00517.5	3560	0	0.26	0	0	0	0.02	0	0.005	0
Bradi1g00517.6	Bradi1g00517.6	3557	0.615	2.82	0.32	0.37	0.8	0.17	0	0.235	0.29
Bradi1g00517.7	Bradi1g00517.7	3539	0	0.16	0	0	0	0.03	0	0.01	0
Bradi1g00517.8	Bradi1g00517.8	3536	2.71	1.8	0.77	1.26	0.66	0.29	0	0.315	0.17
Bradi1g00517.9	Bradi1g00517.9	3473	0	0.33	0	0	0	0.23	0	0.11	0
Bradi1g00530.1	Bradi1g00530.1	3381	0.8	0.29	0.18	0.3	0.36	0.13	0.12	0.045	0.32
Bradi1g00530.2	Bradi1g00530.2	1424	5.04	4.08	6.26	0	0.69	0.41	0	0.815	0.29
Bradi1g00530.3	Bradi1g00530.3	1740	0.235	0	0	0	0	0	0	0	0
Bradi1g00530.4	Bradi1g00530.4	1330	3.705	7.47	8.09	1.78	3.36	2.53	0.72	1.355	1.52
Bradi1g00530.5	Bradi1g00530.5	1649	0.61	2.23	2.05	0	0.48	0	0	0.415	0.06
Bradi1g00530.6	Bradi1g00530.6	1334	0	0	0	0	0	0	0	0	0
Bradi1g00540.1	Bradi1g00540.1	1536	0.13	4.78	7.66	10.32	32.74	23.55	27.9	1.06	36.1
Bradi1g00551.1	Bradi1g00551.1	1211	0.01	0.79	0.32	0.21	0.21	0.19	0	0	0.03
Bradi1g00560.2	Bradi1g00560.2	4613	0.67	0.67	4.16	0.71	0.41	2.27	0	0.6	0.09
Bradi1g00560.4	Bradi1g00560.4	4145	4.785	17.94	74.27	3.74	11.86	12.13	4.36	7.015	1.41
Bradi1g00563.1	Bradi1g00563.1	330	0.22	0.42	0.47	8.17	0.63	0.15	0	0	0.13
Bradi1g00567.1	Bradi1g00567.1	2864	9.7	4.46	12.44	35.05	19.14	16.64	0.02	8.485	16.38
Bradi1g00567.2	Bradi1g00567.2	2861	3.745	17.01	4.77	7.07	3.41	1.05	12.83	7.695	0
Bradi1g00580.2	Bradi1g00580.2	4390	11.765	14.7	13.04	15.01	13.63	16.21	12.21	5.745	9.3
Bradi1g00587.1	Bradi1g00587.1	1994	0.88	0.16	0.12	0.87	0	0	0.02	0.595	0
Bradi1g00587.2	Bradi1g00587.2	1612	1.735	1.34	1.11	0.15	1.4	0	0	0.245	0
Bradi1g00600.1	Bradi1g00600.1	540	0.16	3.33	8.98	0	100.12	18.74	118.04	4358.55	398.8
Bradi1g00607.1	Bradi1g00607.1	4443	0.215	0.07	0.05	69.23	0.03	0.08	0	0.03	0.02
Bradi1g00620.1	Bradi1g00620.1	1045	27.25	5.98	22.9	31.87	21.41	7.02	1.4	17.945	39.23
Bradi1g00620.2	Bradi1g00620.2	1038	0	0	0	0	0	0	0	0	0
Bradi1g00625.1	Bradi1g00625.1	515	0.405	1.03	0.65	0.63	1.16	0.57	0	0.535	0.74
Bradi1g00630.1	Bradi1g00630.1	456	0.845	1.32	1.49	1.5	2.52	1.95	0.11	0.715	0.85
Bradi1g00642.1	Bradi1g00642.1	1365	0.05	9.37	5.86	0.6	5.16	1.59	0	2.085	0.12
Bradi1g00654.1	Bradi1g00654.1	1023	0	0	0	0	0	0	0	0	0
Bradi1g00666.1	Bradi1g00666.1	1317	0.075	0.1	0.04	0.04	0.1	0	0	0.055	0
Bradi1g00678.1	Bradi1g00678.1	2745	2.015	0	0.59	1.01	0.26	0.42	1.59	1.06	0
Bradi1g00678.2	Bradi1g00678.2	2762	0.65	1.78	0	0	0	0	0	0.865	0.97
Bradi1g00690.1	Bradi1g00690.1	1798	5.225	0	0.13	0.05	0.11	0.05	0	0.01	0.89
Bradi1g00700.2	Bradi1g00700.2	2199	18.68	0	5.8	33.96	15.05	7.12	6.5	10.37	32.78
Bradi1g00700.3	Bradi1g00700.3	2962	0	0	0	0	0	0	0	0	0
Bradi1g00700.4	Bradi1g00700.4	2305	0	0	0	0	0	0	0	0	0
Bradi1g00700.5	Bradi1g00700.5	2530	0.195	0	0	0	0	0	0	0.08	0
Bradi1g00700.6	Bradi1g00700.6	2941	0.68	0	0.06	1.07	0.26	0.58	0	0.275	0.96
Bradi1g00700.7	Bradi1g00700.7	2227	5.125	1.99	0	0	0	0	0	0	1.79
Bradi1g00710.1	Bradi1g00710.1	2554	1.415	0	11.38	0	0	1.3	0	0	1.61
Bradi1g00710.2	Bradi1g00710.2	2548	2.03	0	0	5.51	1.61	0	0	0.21	0.91
Bradi1g00710.3	Bradi1g00710.3	2488	0.31	2.24	0	0.58	0	0	2.14	0.16	0.23
Bradi1g00720.2	Bradi1g00720.2	1904	1.735	0.94	1.22	12.67	2.63	1.82	3.31	2.055	2.36
Bradi1g00730.1	Bradi1g00730.1	2945	6.855	76.8	43.72	12.87	93.7	54.15	54.56	92.595	44.44
Bradi1g00740.1	Bradi1g00740.1	1158	19.055	5.84	12.5	3.9	3.79	3.98	4.09	2.685	4.96
Bradi1g00740.2	Bradi1g00740.2	861	4.665	0	0	0	0	0	0	0	0
Bradi1g00750.1	Bradi1g00750.1	2440	60.675	9.79	13.37	1.22	3.83	6.84	1.98	0.89	7.04
Bradi1g00760.1	Bradi1g00760.1	2909	0.135	6.84	6.45	1.31	1.54	3.49	0	0.985	1.54
Bradi1g00760.2	Bradi1g00760.2	2414	0.105	0.14	0	0	0	0	0	0	0
Bradi1g00760.3	Bradi1g00760.3	2866	0.17	0	0	0	0	1.34	0	1.765	0
Bradi1g00760.4	Bradi1g00760.4	2622	0.195	2.22	1.62	0	2.72	0.24	2.15	0.97	0.57
Bradi1g00765.1	Bradi1g00765.1	420	0	0	0	0	0	0	0	0	0
Bradi1g00770.1	Bradi1g00770.1	1017	0	11.67	3.84	17.3	0.26	0.09	0	0.925	0
Bradi1g00780.1	Bradi1g00780.1	1533	1.395	1.27	1.26	3.25	3.86	11.31	14.92	0.56	6.02
Bradi1g00785.1	Bradi1g00785.1	1155	0.335	0.22	0.13	1.43	0.12	0.51	0	0	0.39
Bradi1g00790.2	Bradi1g00790.2	1464	1.95	0.51	3.71	28.29	2.29	7.9	17.39	1.025	19.95
Bradi1g00800.1	Bradi1g00800.1	792	0	0	0	0	0	0	0	0	0
Bradi1g00807.1	Bradi1g00807.1	1448	0	16.46	36.02	0.52	2.32	0.99	0.63	0.06	0.03
Bradi1g00820.2	Bradi1g00820.2	2088	6.3	48.15	31.35	15.27	41.36	21.5	19.89	38.645	12.31
Bradi1g00830.1	Bradi1g00830.1	1178	13.23	15.04	15.83	3.37	11.5	7.83	9.77	12.18	7.18
Bradi1g00840.1	Bradi1g00840.1	2467	6.14	0.9	1.73	0.43	0.78	1.11	2.52	0.22	2.37
Bradi1g00847.1	Bradi1g00847.1	1853	7.66	23.28	24.86	14.07	40.59	35.36	45.04	33.25	35.73
Bradi1g00860.1	Bradi1g00860.1	1795	0.04	0	0.22	0	0	0.11	0	0.28	0.09
Bradi1g00860.2	Bradi1g00860.2	1164	0.565	0.97	0.63	0.73	1.82	1.01	0	0.65	0.54
Bradi1g00860.3	Bradi1g00860.3	1411	13.41	23.35	16.18	9.83	28.88	25.69	26.24	27.275	26.34
Bradi1g00867.1	Bradi1g00867.1	786	0.045	0.17	0	0.06	0	0	0	0.065	0.05
Bradi1g00880.1	Bradi1g00880.1	696	13.53	5.63	3.56	0.07	4.83	0.4	0.28	2.995	0.96
Bradi1g00887.1	Bradi1g00887.1	3840	11.01	54.16	35.53	11.61	25.68	27.22	16.73	18.035	8.82
Bradi1g00887.2	Bradi1g00887.2	3936	1.195	1.33	1.02	1.67	3.15	0.27	0	0.465	0.27
Bradi1g00900.1	Bradi1g00900.1	1155	6.11	2.19	10.5	0.92	3.03	0.12	0	0.25	0.25
Bradi1g00910.1	Bradi1g00910.1	1093	6.94	9.38	7.59	3.56	20.6	9.54	21.67	22.58	21.73
Bradi1g00910.2	Bradi1g00910.2	680	4.105	3.04	3.9	0	6.03	0	0	2.49	0.84
Bradi1g00920.1	Bradi1g00920.1	1343	0.645	81.2	39.86	29.49	31.37	72.68	71.2	16.15	30.14
Bradi1g00931.1	Bradi1g00931.1	1376	0.335	1.72	0.54	0.15	0	0.14	0	0.41	0.25
Bradi1g00931.2	Bradi1g00931.2	1316	2.25	28.22	20.28	4.47	10.66	11.75	15.38	13.2	7.09
Bradi1g00940.1	Bradi1g00940.1	1489	373.24	19.54	45.79	3.5	4.24	16.82	10.38	2.98	30.41
Bradi1g00950.1	Bradi1g00950.1	1358	9.29	2.45	4.79	23.64	7.85	1.23	0.71	11.575	2.63
Bradi1g00960.3	Bradi1g00960.3	5149	5.715	0.94	1.23	1.38	1.24	0.92	0.29	0.735	0.55
Bradi1g00970.1	Bradi1g00970.1	561	0.73	0	0	0	0	0.17	1.33	0.055	0.38
Bradi1g00980.1	Bradi1g00980.1	1533	99.17	25.65	34.29	0.6	31.02	13.65	12.18	5.235	11.04
Bradi1g00990.1	Bradi1g00990.1	2568	12.785	32.92	26.5	35	31.28	22.75	22.28	15.7	21.62
Bradi1g01000.1	Bradi1g01000.1	1015	2.8	47.5	54.22	2.11	159.71	50.49	32.08	242.54	12.97
Bradi1g01007.1	Bradi1g01007.1	2476	0.515	11.79	7.93	4.77	11.57	4.92	3.37	12.45	1.48
Bradi1g01014.1	Bradi1g01014.1	995	19.415	49.77	52.24	11.74	71.91	49.78	43.87	55.135	62.16
Bradi1g01021.1	Bradi1g01021.1	2501	14.325	22.75	43.72	0.34	9.28	16.13	15.44	3.19	11.63
Bradi1g01030.1	Bradi1g01030.1	234	0	0	0	0	0	0.86	0	0	0
Bradi1g01040.2	Bradi1g01040.2	1926	0.075	0.27	0.1	0.36	0.14	0.08	0	0.055	0.1
Bradi1g01047.1	Bradi1g01047.1	1088	35.715	112.05	90.98	11.38	119.24	44.49	56.7	43.635	47.11
Bradi1g01058.1	Bradi1g01058.1	1349	0.025	2.58	2.44	0	0	0	0	0.35	0
Bradi1g01070.1	Bradi1g01070.1	1538	0.83	16.22	10.01	1.85	12.78	6.64	0	14.025	2.87
Bradi1g01070.2	Bradi1g01070.2	1524	0.52	0	0	0	0	0	0	0	0.6
Bradi1g01070.3	Bradi1g01070.3	1533	0	0	0	0	0	0	6.01	0.48	0
Bradi1g01080.1	Bradi1g01080.1	981	26.67	25.13	33.27	5.51	28.93	18.53	33.47	6.375	16.43
Bradi1g01090.1	Bradi1g01090.1	1757	19.715	67.61	92.78	42.45	51.61	80.45	44.03	25.345	22.67
Bradi1g01090.2	Bradi1g01090.2	2046	0.225	0.17	1.03	0.53	0.43	0.24	0	0.055	0.1
Bradi1g01090.3	Bradi1g01090.3	1690	0.165	0.25	0.67	1.15	0.43	0.47	0	0.305	0.14
Bradi1g01100.1	Bradi1g01100.1	1172	3.675	31.77	20.23	2.77	24.17	11.48	15.78	11.55	5.38
Bradi1g01110.1	Bradi1g01110.1	1754	5.46	29.22	19.96	218.48	21.73	13.46	11.01	28.21	7.83
Bradi1g01120.1	Bradi1g01120.1	579	3.42	8.76	4.83	0.86	15.55	2.74	2.67	13.27	8.19
Bradi1g01130.1	Bradi1g01130.1	2244	0.47	0	0	0	0	0	0	0	0
Bradi1g01130.2	Bradi1g01130.2	2349	12.445	12.17	16.23	21.75	29.04	28.62	33.14	29.91	29.89
Bradi1g01140.1	Bradi1g01140.1	2543	0.94	6.76	4.29	0.52	6.36	3.33	5.36	6.17	0.25
Bradi1g01140.2	Bradi1g01140.2	2384	0.185	15.42	11.83	2.16	11.99	14.69	6.09	15.19	6.48
Bradi1g01150.1	Bradi1g01150.1	1044	0.18	1.48	5.57	0.05	0.75	1.79	5.17	0	0.16
Bradi1g01160.2	Bradi1g01160.2	750	0	0.43	0.13	0	0.09	0.18	0	0.13	0
Bradi1g01170.2	Bradi1g01170.2	2619	1.405	0	0.75	1.82	0	1.06	0	0.55	1.25
Bradi1g01170.3	Bradi1g01170.3	2496	5.65	20.3	11.53	11.43	13.91	22.35	19.17	21.115	21.33
Bradi1g01175.1	Bradi1g01175.1	1242	0	0	0	0.19	0	0.04	0	0.015	0.27
Bradi1g01180.1	Bradi1g01180.1	1965	0	0.16	0.26	0.27	0.39	0.16	0	0.095	0.06
Bradi1g01190.1	Bradi1g01190.1	1993	0.08	0.41	3.6	36.36	20.67	5.91	12.92	2.97	75.75
Bradi1g01200.1	Bradi1g01200.1	2385	1.785	11.38	7.2	4.26	13.22	10.36	12.07	14.64	7.88
Bradi1g01200.2	Bradi1g01200.2	2402	0	0	0	0	0	0	0	0	0
Bradi1g01210.1	Bradi1g01210.1	1195	0.42	3.12	0.32	0.41	1.84	0.38	0.41	0.445	0.62
Bradi1g01210.2	Bradi1g01210.2	1272	0	2.36	1.48	0	3.36	0	0	1.34	0
Bradi1g01220.2	Bradi1g01220.2	1996	1.07	10.41	11.18	2.28	13.11	12.42	10.9	12.62	7.46
Bradi1g01227.1	Bradi1g01227.1	1188	12.77	57.16	48.71	36.87	58.48	70.26	44.69	73.285	31.61
Bradi1g01240.2	Bradi1g01240.2	1646	0.085	0.15	0.16	0.26	0.04	0	0	0	0.1
Bradi1g01250.1	Bradi1g01250.1	4059	0.35	0	0	0.83	0	0	0	0	0
Bradi1g01250.2	Bradi1g01250.2	3952	0.23	2.38	2.18	0	1.39	1.51	1.26	2.72	0.4
Bradi1g01250.3	Bradi1g01250.3	3601	1.385	6.5	6.21	1.95	10.26	9.72	3.03	18.78	3.57
Bradi1g01250.4	Bradi1g01250.4	3659	0	0	0	0	0	0	0	0	0
Bradi1g01257.1	Bradi1g01257.1	3717	4.765	19.91	15.64	7.17	24.51	21.82	6.18	18.84	6.08
Bradi1g01270.2	Bradi1g01270.2	1201	1.465	2.14	1.78	0.48	3.94	1.29	2.79	1.345	6.83
Bradi1g01280.1	Bradi1g01280.1	2855	0.505	1.6	1.09	0.6	0.98	0.49	0	1.18	0.23
Bradi1g01290.1	Bradi1g01290.1	1417	15.77	52.76	48.81	34.8	60.18	69.23	64.74	24.69	49.57
Bradi1g01300.1	Bradi1g01300.1	1222	0.17	10.92	4.46	1.19	4.13	0.41	1.35	9.37	0.34
Bradi1g01310.1	Bradi1g01310.1	1184	2.63	16.99	47.48	6.96	8.05	16.81	40.25	7.5	4.84
Bradi1g01320.1	Bradi1g01320.1	912	2.755	54.81	31.49	6.85	59.21	14.56	15.87	41.92	12.8
Bradi1g01330.1	Bradi1g01330.1	1114	2.63	1.5	1.74	1	2.51	1.8	2.92	1.37	3.22
Bradi1g01330.2	Bradi1g01330.2	1162	0.29	0	0	0	0	0	0	0	0
Bradi1g01341.1	Bradi1g01341.1	514	0	0	0.1	0.1	0.13	0	0	0	0.08
Bradi1g01350.1	Bradi1g01350.1	993	0	0	0	0	0	0	0	0	0
Bradi1g01356.1	Bradi1g01356.1	2463	1.04	1.77	0.67	1.37	4.26	0.89	0.41	0.475	0.27
Bradi1g01362.1	Bradi1g01362.1	1718	16.665	5.15	5.23	3.36	2.92	3.15	3	2.365	2.91
Bradi1g01368.1	Bradi1g01368.1	1767	0.445	0.97	0.19	0.3	0.55	0.46	0	0.205	0.09
Bradi1g01377.1	Bradi1g01377.1	3520	0.94	25.17	25.48	2.76	27.1	22.57	2.94	6.735	1.61
Bradi1g01387.2	Bradi1g01387.2	3586	0.085	0	0.68	0	0	0.24	0.33	0	0
Bradi1g01387.3	Bradi1g01387.3	3756	1.465	0.81	0	2.35	0.66	0.26	0	0.435	0.38
Bradi1g01397.1	Bradi1g01397.1	1047	0.695	0.19	0.14	0.84	0.25	0.39	0	0.67	0.16
Bradi1g01407.1	Bradi1g01407.1	4044	1.145	0.26	0.54	2.99	1.05	1.69	0.74	0.86	0.31
Bradi1g01420.1	Bradi1g01420.1	2287	14.74	9.84	8.94	34.73	13.19	6.95	2.56	6.815	3.47
Bradi1g01431.1	Bradi1g01431.1	2148	1.78	0	0.11	0.86	0.12	0.06	0	0.04	0.04
Bradi1g01442.2	Bradi1g01442.2	3541	0.31	0	0	0.25	0.02	0.01	0	0	0.01
Bradi1g01450.1	Bradi1g01450.1	1143	0	0	0	0.08	0	0	0	0	0
Bradi1g01455.1	Bradi1g01455.1	1233	0	0	0	0	0	0.04	0	0	0
Bradi1g01460.1	Bradi1g01460.1	1443	1.62	3.63	2.65	0.84	3.93	2.56	1.88	4.13	0.71
Bradi1g01470.1	Bradi1g01470.1	2383	0.145	0.64	0.34	0.1	0.73	0.13	0	0.38	0.07
Bradi1g01480.1	Bradi1g01480.1	1536	98.715	123.82	152.41	1.47	32.04	27.97	36.19	9.5	19.36
Bradi1g01487.1	Bradi1g01487.1	2159	3.76	6.85	5.24	14.76	6.91	5.76	5.91	9.735	6.76
Bradi1g01487.2	Bradi1g01487.2	2149	0	0	0	0	0	0	0	0	0
Bradi1g01487.3	Bradi1g01487.3	2156	0	0	0	0	0	0	0	0	0
Bradi1g01500.1	Bradi1g01500.1	897	6.62	32.01	39.93	17.97	138.39	24.05	12.16	27.17	22.1
Bradi1g01507.1	Bradi1g01507.1	1889	23.46	40.77	19.04	19.68	27.87	16.72	14	28.33	9.75
Bradi1g01520.1	Bradi1g01520.1	2275	0.075	0.72	0.71	0.69	0.84	0.65	0.27	1.05	0.11
Bradi1g01530.1	Bradi1g01530.1	1512	15.31	78.33	55.77	12	49.28	35.85	34.48	47.08	11.95
Bradi1g01541.1	Bradi1g01541.1	594	0	0	0	0	0	0	0	0	0
Bradi1g01550.2	Bradi1g01550.2	1434	0	0	0	0	0	0	0	0.02	0
Bradi1g01555.1	Bradi1g01555.1	1098	0.015	0	0	0.09	0	0	0	0	0
Bradi1g01560.2	Bradi1g01560.2	1875	31.365	75.22	72.4	36.01	71.1	63.88	71.24	54.925	51.22
Bradi1g01570.1	Bradi1g01570.1	913	109.48	35.98	37.69	11.18	52.85	28.25	21.32	21.79	37.67
Bradi1g01580.1	Bradi1g01580.1	1807	8.515	158.7	93.42	92	115.09	64.31	38.05	84.1	17
Bradi1g01590.1	Bradi1g01590.1	597	0	0	0	0	0	0.08	0	0.05	0.21
Bradi1g01592.1	Bradi1g01592.1	735	0	0	0	0.13	0	0.38	0.67	0	0.23
Bradi1g01594.1	Bradi1g01594.1	915	0	0	0	0	0	0	0	0	0
Bradi1g01596.1	Bradi1g01596.1	687	0	1.81	1.15	0.22	5	1.82	1.94	0.195	2.14
Bradi1g01598.1	Bradi1g01598.1	1161	0	0	0	0	0	0	0	0	0
Bradi1g01600.1	Bradi1g01600.1	882	12.335	245.88	143.67	40.07	206.6	96.24	91.81	209.105	40.03
Bradi1g01610.1	Bradi1g01610.1	768	2.25	8.64	83.46	0	1.37	0.12	0	0.07	0.16
Bradi1g01620.1	Bradi1g01620.1	988	15.63	22.26	22.03	7.99	22.74	38.3	65.38	31.68	43.23
Bradi1g01630.1	Bradi1g01630.1	1491	21.425	9.55	24.48	2.91	12.84	5.88	26.49	2.795	6.35
Bradi1g01640.2	Bradi1g01640.2	3151	0	0	0	0	0	0	0	0	0
Bradi1g01640.3	Bradi1g01640.3	2564	0	0	0	0	0	0	0	0	0
Bradi1g01640.4	Bradi1g01640.4	2245	0.05	0.2	0.04	1.58	0.83	0.66	0.02	0.295	0.04
Bradi1g01645.1	Bradi1g01645.1	771	0.71	1.44	2.64	4.09	1.03	0.12	0	0.485	0.22
Bradi1g01650.1	Bradi1g01650.1	1107	0	0	0	0	0	0	0	0.23	0
Bradi1g01656.1	Bradi1g01656.1	3070	0	0	0	0	0	0	0	0	0
Bradi1g01656.2	Bradi1g01656.2	2957	0	0.02	0	0	0	0	0	0.045	0.03
Bradi1g01660.1	Bradi1g01660.1	1483	56.15	14.69	21.88	13.26	32.84	14.72	23.68	16.68	20.53
Bradi1g01670.1	Bradi1g01670.1	1779	0.07	19.05	9.58	3.92	15.67	2.22	1.95	14.24	1.15
Bradi1g01680.1	Bradi1g01680.1	975	0.015	0	0.15	0	0	0.05	0	0	0
Bradi1g01683.1	Bradi1g01683.1	1083	0	0	0	0	0	0	0	0	0
Bradi1g01686.1	Bradi1g01686.1	1003	0.26	1.22	0.93	5.8	1.88	0.77	2.14	1.145	2.39
Bradi1g01689.1	Bradi1g01689.1	591	0	0.45	0.17	0	1.57	0.32	0	0.115	0.29
Bradi1g01692.1	Bradi1g01692.1	213	7.8	3.86	3.35	0	6.77	1.72	0	2.26	0
Bradi1g01695.1	Bradi1g01695.1	804	0	0	0	0	0	0	0	0	0
Bradi1g01700.2	Bradi1g01700.2	2151	0	0	0	0	0.21	1.11	46.92	0.56	133.83
Bradi1g01700.3	Bradi1g01700.3	2509	0.07	0	0.09	0.21	0	1.94	8.12	1.585	54.98
Bradi1g01710.1	Bradi1g01710.1	877	7.975	24.66	25.41	18.78	22.21	21.9	22.39	20.12	22.15
Bradi1g01715.1	Bradi1g01715.1	328	0.11	0.21	0.16	0	0.85	0.3	0	0.095	0.27
Bradi1g01720.1	Bradi1g01720.1	1638	2.255	28.21	28.68	3.17	28.8	34.35	23.36	22.46	11.37
Bradi1g01730.1	Bradi1g01730.1	1633	0.34	0.41	0.3	0.39	2.09	0.26	0	0	0.66
Bradi1g01730.2	Bradi1g01730.2	1353	3.68	10.05	7.49	1.69	19.06	9.99	4.43	5.655	9.09
Bradi1g01730.3	Bradi1g01730.3	1498	2.92	1.66	3.77	0.97	4.03	5.08	5.22	0.615	0.98
Bradi1g01740.1	Bradi1g01740.1	2657	6.73	20.11	24.06	24.98	17.83	26.01	16.99	10.64	10.41
Bradi1g01750.1	Bradi1g01750.1	1871	5.495	1.03	6.67	8	4.25	54.72	78.25	5.285	28.97
Bradi1g01750.2	Bradi1g01750.2	1266	5.6	1.7	9.83	18.94	7.86	163.26	254.81	10.7	98.91
Bradi1g01760.1	Bradi1g01760.1	1610	0.36	0.36	2.46	5.41	11.12	54.14	76	0.38	3.31
Bradi1g01770.1	Bradi1g01770.1	1690	10.305	22.14	38.89	1.11	15.23	16.84	13.85	12.43	9.07
Bradi1g01780.1	Bradi1g01780.1	1590	4.105	5.28	3.68	3.25	18.36	3.62	4.67	6.97	8.21
Bradi1g01790.2	Bradi1g01790.2	1158	0.62	1.28	0	0.35	2.8	0.31	0.15	1.18	0.34
Bradi1g01790.3	Bradi1g01790.3	1673	3.52	3.16	2.89	2.75	3.07	1.38	3.13	4.225	3.05
Bradi1g01795.1	Bradi1g01795.1	576	0	0	0	0	0	0	0	0	0
Bradi1g01800.1	Bradi1g01800.1	2236	147.455	47.6	32.12	9.81	41.16	46.66	25.44	16.66	13.79
Bradi1g01801.1	Bradi1g01801.1	780	0	0	0	0	0	0	0	0	0
Bradi1g01802.1	Bradi1g01802.1	1298	5.315	6.28	4.62	1.43	9.88	3.13	1.75	1.075	2.61
Bradi1g01805.1	Bradi1g01805.1	390	0	0.17	0	0	0	0	0	0.515	0
Bradi1g01807.1	Bradi1g01807.1	1068	0	0	0	0	0	0	0	0	0
Bradi1g01810.2	Bradi1g01810.2	2092	0.095	0	0	0	0	0	0	0	0
Bradi1g01810.3	Bradi1g01810.3	2454	0	0.62	0	0	0	0	0	0.155	0
Bradi1g01810.4	Bradi1g01810.4	2272	0.895	3.3	3.62	0.84	2.28	2.08	3.46	2.595	0.65
Bradi1g01820.1	Bradi1g01820.1	962	4.99	5.23	21.58	1.98	2.44	1.81	0.91	0.59	6.86
Bradi1g01830.2	Bradi1g01830.2	3110	0.1	0.86	0	0	1.22	0	0	0	0.13
Bradi1g01830.3	Bradi1g01830.3	3135	2.505	8.41	6.38	7.29	6.98	1.86	1.46	3.35	0.54
Bradi1g01830.4	Bradi1g01830.4	2576	2.25	0.02	2.43	3.45	4.36	0.87	0	1.72	0
Bradi1g01830.5	Bradi1g01830.5	2743	0.75	0.83	0.44	3.27	0	0.87	0	0.615	0.54
Bradi1g01840.1	Bradi1g01840.1	2075	13.9	17.51	20.58	217.79	26.23	28.75	21.31	8.525	14.95
Bradi1g01840.2	Bradi1g01840.2	1674	0.275	0	0.15	2.88	0	0.73	0	0.16	0.11
Bradi1g01847.2	Bradi1g01847.2	2563	3.72	6	2.99	3.53	2.59	1.04	0	0.475	1.59
Bradi1g01847.3	Bradi1g01847.3	2306	1.18	0	0.76	1.65	1.57	1.48	0	0.57	0
Bradi1g01847.4	Bradi1g01847.4	2335	2.185	2.78	5.12	0.15	6.02	2.58	2.01	3.7	1.33
Bradi1g01860.2	Bradi1g01860.2	1974	0.245	1.45	1.39	18.31	8.06	7.64	10.88	0.395	2.15
Bradi1g01870.2	Bradi1g01870.2	1448	15.09	8.02	54.34	4.86	3.27	2.25	3.97	1	1.93
Bradi1g01870.3	Bradi1g01870.3	1390	2.34	4.24	0	0	3.14	0	0	0.93	0.91
Bradi1g01880.1	Bradi1g01880.1	1651	116.35	10.76	18.36	0.99	3.27	3.77	4.2	2.395	6.82
Bradi1g01890.1	Bradi1g01890.1	1236	0.265	0.42	0.85	2.78	4.33	0.4	1.1	0.17	0.47
Bradi1g01900.1	Bradi1g01900.1	2019	3.675	21.99	17.44	20.79	27.45	8.69	7.68	9.52	13.98
Bradi1g01910.1	Bradi1g01910.1	354	0	0	0.15	184.34	0.19	0	0	0	0
Bradi1g01920.1	Bradi1g01920.1	1608	0.21	116.63	103.05	1.53	53.7	327.63	164.56	22.475	0.97
Bradi1g01930.2	Bradi1g01930.2	2438	2.69	10.76	11.58	13.35	12.94	18.79	15.29	7.87	11.86
Bradi1g01933.1	Bradi1g01933.1	615	0	0	0	0	0	0	0	0	0
Bradi1g01936.2	Bradi1g01936.2	1772	8.255	20.64	15.96	7.96	15.54	16.48	19.22	16.05	36.69
Bradi1g01936.3	Bradi1g01936.3	1937	1.535	1.14	2.31	1.72	1.53	4.76	5.74	2.085	8.77
Bradi1g01942.1	Bradi1g01942.1	588	1.855	4.37	1.91	2.25	3.42	0.73	0	2.12	1.42
Bradi1g01946.1	Bradi1g01946.1	285	0.28	0.49	0	0	0	0	0	0.195	0
Bradi1g01950.1	Bradi1g01950.1	1900	2.35	0.2	0.45	0.26	0.17	0.31	0	0.01	0
Bradi1g01957.1	Bradi1g01957.1	371	1.515	0.18	0.28	0	0	0.26	0	0	0
Bradi1g01965.1	Bradi1g01965.1	679	2.21	1.68	1.15	12.36	0.88	1.18	1.17	0.73	0.34
Bradi1g01970.1	Bradi1g01970.1	3893	7.77	5.6	6.41	4.64	6.01	3.51	2	3.195	2.71
Bradi1g01980.1	Bradi1g01980.1	1787	3.98	6.87	4.52	4.09	5.06	2.66	1.94	2.72	2.52
Bradi1g01990.1	Bradi1g01990.1	3347	2.705	12.13	6.59	1.35	6.19	4.43	0	6.39	3.3
Bradi1g01990.3	Bradi1g01990.3	3345	0	0	0.49	0	0	0	0	0	0
Bradi1g01990.4	Bradi1g01990.4	3277	1.015	0	1.28	1.3	2.97	1.35	2.53	0.295	0
Bradi1g02000.1	Bradi1g02000.1	3199	2.215	2.5	0	1.09	1.52	1.38	0.5	0.11	0.19
Bradi1g02000.2	Bradi1g02000.2	3199	4.57	2.04	3.22	1.64	2.51	0.78	0.5	1.815	0.94
Bradi1g02000.3	Bradi1g02000.3	2145	0.665	0.06	0	0.16	0.11	0.19	0	0.06	0
Bradi1g02010.1	Bradi1g02010.1	1613	0	9.41	3.93	0	3.83	3.47	7.47	3.21	0.18
Bradi1g02020.1	Bradi1g02020.1	1655	16.025	64.4	41.54	6.3	50.23	31.33	29.65	46.405	35.41
Bradi1g02020.2	Bradi1g02020.2	2388	22.585	18.68	9.87	21.55	14.06	4.02	1.96	8.15	2.1
Bradi1g02020.3	Bradi1g02020.3	820	0.365	0.15	0.24	1.07	0	0	0	0	0.1
Bradi1g02030.1	Bradi1g02030.1	936	255.035	131.38	244.3	1.3	57.22	61.6	46.98	14.95	37.07
Bradi1g02040.2	Bradi1g02040.2	1173	0.085	0.07	0.09	0.08	0	0.18	0	0	0.07
Bradi1g02050.1	Bradi1g02050.1	3168	0	0.19	1.39	5.4	0.8	2.65	1.72	0	0
Bradi1g02050.2	Bradi1g02050.2	3129	0.08	0.7	0	4.9	0.67	0	0	0	0.19
Bradi1g02050.3	Bradi1g02050.3	2936	0.105	5.71	0	10.98	2.22	0	0	0	0.49
Bradi1g02050.4	Bradi1g02050.4	2975	0	1.42	5.5	12.06	2.61	1.55	0	0.04	0
Bradi1g02053.1	Bradi1g02053.1	777	0.02	0	0	0	0	0	1.46	0.09	0.05
Bradi1g02056.1	Bradi1g02056.1	985	0.64	0.86	0.36	1.04	0.17	0	0	0.71	0.17
Bradi1g02056.2	Bradi1g02056.2	993	1.91	1.22	0.68	2.94	0.82	0.69	0.93	0.175	0
Bradi1g02060.1	Bradi1g02060.1	1960	89.425	150.78	123.79	79.41	134.86	188.03	96.59	64.175	76.25
Bradi1g02070.1	Bradi1g02070.1	1115	0.395	0	0	0.35	0.12	0	0	0.025	0.04
Bradi1g02080.1	Bradi1g02080.1	1449	21.785	5.46	7	13.92	5.38	2.19	1.37	2.52	3.03
Bradi1g02090.2	Bradi1g02090.2	1414	10.975	96.67	124.75	18.57	163.42	211.04	106.16	98.025	41.38
Bradi1g02090.3	Bradi1g02090.3	1482	8.205	11.14	16.47	16.75	28.3	24.32	29.69	24.51	12.87
Bradi1g02100.1	Bradi1g02100.1	1374	22.77	4.39	5.26	20.44	27.13	8.92	12.15	21.795	21.09
Bradi1g02103.1	Bradi1g02103.1	933	0	0	0	0	0	0	0	0	0.09
Bradi1g02107.2	Bradi1g02107.2	1466	0.01	0.52	0.5	0	2.22	0.15	1.68	59.115	30.97
Bradi1g02117.1	Bradi1g02117.1	2088	2.6	3.83	4.59	6.43	4.92	2.99	0.53	2.845	2.86
Bradi1g02117.2	Bradi1g02117.2	2103	1.095	0	0	0	0	0	0	0	0
Bradi1g02123.1	Bradi1g02123.1	498	1.09	4.41	3.04	3.93	4.04	1.23	3.03	4.045	1.46
Bradi1g02130.2	Bradi1g02130.2	481	1.34	5.13	1.58	3.56	2.38	0.88	0	2.765	1.42
Bradi1g02137.1	Bradi1g02137.1	1020	1.71	7.69	4.86	2.29	6.99	2.76	2.48	4.625	2.39
Bradi1g02145.2	Bradi1g02145.2	3320	1.825	1.68	0.95	2.44	1.41	1.06	0.58	1.525	1.03
Bradi1g02150.1	Bradi1g02150.1	2621	13.075	0.76	0.57	0	0.42	0	0	0	0
Bradi1g02150.2	Bradi1g02150.2	2290	19.25	1.04	3.21	1.34	0	1.71	2.66	0.575	1.19
Bradi1g02160.1	Bradi1g02160.1	2286	12.01	10.74	10.29	7.83	11.74	17.71	15.2	8.72	11.76
Bradi1g02165.1	Bradi1g02165.1	918	0	0	0	0.11	0	0	0.43	0	0
Bradi1g02170.1	Bradi1g02170.1	1308	7.34	82.51	57.1	34.65	85.8	74	63.5	80	30.21
Bradi1g02175.1	Bradi1g02175.1	887	0.675	9.33	5.26	1.69	7.09	3.5	1.86	2.99	3.15
Bradi1g02180.1	Bradi1g02180.1	2041	2.835	8.06	6.98	8.75	10.86	10.88	13.82	7.66	5.14
Bradi1g02185.1	Bradi1g02185.1	945	0.185	0	0	0	0	0	0	0	0.04
Bradi1g02190.2	Bradi1g02190.2	1344	0	0	0	0.18	0.16	0.04	0	0.02	0.2
Bradi1g02200.1	Bradi1g02200.1	426	0.31	0	0	0.76	0	2.47	40.11	0.16	1.59
Bradi1g02205.1	Bradi1g02205.1	1281	0.135	0	0.04	0	0	0	0	0.025	0
Bradi1g02210.1	Bradi1g02210.1	3486	1.455	0.63	0.74	0.79	0.44	0.15	0.21	0.31	0.23
Bradi1g02220.2	Bradi1g02220.2	885	28.015	113.85	87.64	168.2	110.59	96.12	62.72	104.97	63.95
Bradi1g02230.1	Bradi1g02230.1	3077	0.275	0.88	0.45	0.2	0.64	0.23	0.03	0.355	0.25
Bradi1g02240.2	Bradi1g02240.2	2002	0	0.1	0	0.31	0	0.16	0.65	0.075	0.1
Bradi1g02247.2	Bradi1g02247.2	2217	0	0	0	0.22	0.3	0.07	0	0.045	0.33
Bradi1g02247.3	Bradi1g02247.3	2219	0.44	0	0	2.95	0	0	0	0	0
Bradi1g02247.4	Bradi1g02247.4	2193	2.32	7.47	4.26	0	6.93	3.06	0.22	4.6	2.02
Bradi1g02260.1	Bradi1g02260.1	1964	6.385	6.02	5.76	2.4	9.9	8.79	8.64	10.635	7.73
Bradi1g02270.1	Bradi1g02270.1	2130	147.365	12.09	13.78	9.67	54.32	31.46	66.1	30.68	70.36
Bradi1g02273.1	Bradi1g02273.1	1735	2.095	0.62	0.65	3.74	0.19	0.65	0	0.355	0.57
Bradi1g02276.1	Bradi1g02276.1	883	5.92	6.95	5.79	10.65	6.27	2.02	3.1	8.715	5.61
Bradi1g02280.2	Bradi1g02280.2	3348	6.16	16.17	12.15	16.27	9.57	7.56	3.67	3.835	6.11
Bradi1g02290.1	Bradi1g02290.1	3717	0.015	0.2	0.1	0.05	0.13	0	0	0.03	0.04
Bradi1g02290.2	Bradi1g02290.2	2760	0.105	0.61	0.35	0.56	0.24	0.19	0	0.275	0.03
Bradi1g02300.1	Bradi1g02300.1	456	0.375	0	0.11	0	0	0	0	0	0
Bradi1g02303.1	Bradi1g02303.1	1964	1.03	5.14	3.33	1.56	4.33	1.84	1.1	3.34	1.28
Bradi1g02306.1	Bradi1g02306.1	1425	0.92	1.6	0.96	0.68	0.97	1.22	1.3	1.16	0.77
Bradi1g02310.7	Bradi1g02310.7	1461	9.275	62.09	54.66	19.33	45.47	33.07	12.25	35.065	19.27
Bradi1g02327.1	Bradi1g02327.1	1570	0	0.11	0	0.16	5.71	13.15	15.31	0.33	15.02
Bradi1g02350.2	Bradi1g02350.2	2221	1.435	0.64	1.71	2.21	0	0	0	0	0
Bradi1g02350.3	Bradi1g02350.3	2090	4.07	16.94	8.07	3.9	11.66	4.84	5.83	8.625	2.06
Bradi1g02350.4	Bradi1g02350.4	2195	0	0	0	1.23	1.72	0.82	0	0.945	0.96
Bradi1g02361.1	Bradi1g02361.1	1687	0	0	0	0	0	0	0	0	0
Bradi1g02370.1	Bradi1g02370.1	2311	1.635	3.72	3.06	24.06	7.16	1.96	0.87	0.5	2.76
Bradi1g02380.1	Bradi1g02380.1	2019	8.89	17.31	20.52	15.37	23.38	28.58	30.36	31.635	22.68
Bradi1g02390.1	Bradi1g02390.1	980	6.48	23.59	17.69	11.95	35	23.57	22.57	30.545	27.92
Bradi1g02390.2	Bradi1g02390.2	878	1.625	5.95	1.11	10.16	3.29	4.82	4.38	5.37	4.73
Bradi1g02400.1	Bradi1g02400.1	1048	53.615	8.66	14.07	0.46	10.61	5.44	12.96	6.34	7.97
Bradi1g02410.1	Bradi1g02410.1	1203	0.015	0	0	0	0	0	0	0	0
Bradi1g02420.1	Bradi1g02420.1	1863	0.08	0	0	1.34	0.21	0	0	1.99	0
Bradi1g02430.1	Bradi1g02430.1	357	0	0	0	137.88	0.19	0	0	0	0
Bradi1g02440.1	Bradi1g02440.1	3336	9.075	2.96	3.89	4.8	12.47	9.94	3.57	2.35	4.09
Bradi1g02450.1	Bradi1g02450.1	3284	0.4	0	0	0	0	0	0	0	0
Bradi1g02450.3	Bradi1g02450.3	3274	0.135	0	0	0	0	0	0	0	0
Bradi1g02450.4	Bradi1g02450.4	3272	6.925	1.02	5.63	4.16	0	1.03	0	0	0.55
Bradi1g02450.5	Bradi1g02450.5	3262	5.325	6.47	3.44	2.02	2.21	1.34	1.04	1.945	0.64
Bradi1g02450.6	Bradi1g02450.6	3484	1.675	0.22	0	0	0	0	0	0	0
Bradi1g02450.7	Bradi1g02450.7	3474	2.34	1.26	0	0	0.89	0	0	0	0
Bradi1g02460.1	Bradi1g02460.1	1196	0.66	10.2	4.96	4.82	14.95	9.91	6.57	6.89	2.79
Bradi1g02465.1	Bradi1g02465.1	783	0	0	0.06	0.75	0.84	0	0	0.865	0
Bradi1g02470.1	Bradi1g02470.1	519	0	2.04	1.84	0.86	698.01	0.27	0	2.66	0.66
Bradi1g02475.1	Bradi1g02475.1	1158	0	0.06	0	0.04	0.34	0	0	0.05	0
Bradi1g02480.1	Bradi1g02480.1	2308	6.625	13.75	9.03	8.02	4.88	2.04	1.38	3.87	1.11
Bradi1g02483.1	Bradi1g02483.1	489	5.455	7.49	2.58	3.19	3.57	0.67	0	2.745	0.17
Bradi1g02486.1	Bradi1g02486.1	877	0	0	0	0.3	0	0.27	0	0.035	0.14
Bradi1g02490.1	Bradi1g02490.1	2062	27.185	21.1	19.27	33.36	38.89	23.85	21.19	38.985	17.97
Bradi1g02505.1	Bradi1g02505.1	1216	1.075	0.21	0.04	0.8	0	0.07	0	0	0.58
Bradi1g02510.1	Bradi1g02510.1	4519	35.135	63.72	193.69	17.47	48.87	133.04	117.15	22.97	54.15
Bradi1g02510.2	Bradi1g02510.2	4516	0.755	19.22	12.42	47.47	39.94	61.6	0	6.36	9.58
Bradi1g02517.2	Bradi1g02517.2	2437	2.305	0.35	0.09	6.71	0.59	0.35	0	0.165	0.23
Bradi1g02517.3	Bradi1g02517.3	2661	1.865	0.84	1.48	3.89	2.22	3.17	7.06	1.55	5.05
Bradi1g02530.1	Bradi1g02530.1	2163	0.055	4.23	3.1	13.15	2.23	0.06	1.28	0.145	1
Bradi1g02535.1	Bradi1g02535.1	2286	1.255	1.36	1.54	5.88	1.09	2.4	1.57	0.885	1.02
Bradi1g02540.1	Bradi1g02540.1	834	5.475	7.16	6.56	20.11	13	8.13	10.35	8.62	9.74
Bradi1g02550.1	Bradi1g02550.1	944	235.215	43.52	102.64	0.62	5.87	35.7	21.73	0.96	15.68
Bradi1g02560.1	Bradi1g02560.1	1211	2.76	18.8	8.96	0.84	13.68	4.08	5.25	5.3	4.83
Bradi1g02570.1	Bradi1g02570.1	1890	13.48	60.63	41.1	5	29.7	14.12	14.32	49.08	13.33
Bradi1g02570.2	Bradi1g02570.2	1730	1.6	0	0	0	1.22	0	0	0.575	0
Bradi1g02575.1	Bradi1g02575.1	1440	0.06	0.13	0.1	0.07	0.04	0	0	0.02	0
Bradi1g02580.1	Bradi1g02580.1	1758	13.91	103.56	152.1	30.53	75.61	116.53	78.9	45.235	38.44
Bradi1g02590.2	Bradi1g02590.2	930	11.71	163.35	86.26	69.73	274.89	185.38	134.33	242.04	176.16
Bradi1g02597.1	Bradi1g02597.1	2713	13.6	33.58	34.72	62.99	24.47	34.48	22.59	16.99	18.47
Bradi1g02610.1	Bradi1g02610.1	2421	6.42	16.57	13.68	29.36	16.91	15.44	14.53	13.92	9.43
Bradi1g02621.1	Bradi1g02621.1	5307	1.535	22.94	11	3.45	13.08	6.56	2.17	10.815	1.1
Bradi1g02630.1	Bradi1g02630.1	1390	9.61	11.94	15.08	17.06	50.62	25.11	19.55	18.86	39.43
Bradi1g02630.2	Bradi1g02630.2	1528	0.48	0.89	0.24	2.25	0	0.44	0	0.24	0.21
Bradi1g02635.1	Bradi1g02635.1	824	28.005	5.04	11.05	7.25	13.28	0.89	0	20.01	6.98
Bradi1g02640.1	Bradi1g02640.1	936	15.59	496.47	216.12	11.9	504.72	61.34	67.74	286.045	75.79
Bradi1g02650.1	Bradi1g02650.1	1005	7.8	361.39	116.52	4.76	304.79	25.85	37.75	177.05	28.7
Bradi1g02670.2	Bradi1g02670.2	1566	0	0.04	0	0.37	0	0.03	0	0.125	0.05
Bradi1g02680.1	Bradi1g02680.1	4087	25.135	4.02	3.48	5.75	2.37	4.34	0	4.2	1.62
Bradi1g02680.2	Bradi1g02680.2	4025	1.78	0	0	0	0	0	2.22	0	0
Bradi1g02690.1	Bradi1g02690.1	1802	1.23	2.35	0.9	1.02	1.06	0.15	0	0.96	0.09
Bradi1g02697.1	Bradi1g02697.1	1713	2.305	10.81	6.34	1.29	5.83	3.03	4.85	4.9	1
Bradi1g02703.1	Bradi1g02703.1	441	0.12	0	0.12	0	0	0	0	0	0
Bradi1g02710.1	Bradi1g02710.1	866	5.625	13.9	26.86	69.63	55.04	55.82	80.82	35.99	78.94
Bradi1g02720.2	Bradi1g02720.2	1977	0.13	0	2.56	1.06	2.84	0.76	5.16	2.79	1.12
Bradi1g02720.3	Bradi1g02720.3	1905	0.31	11.33	9.7	11.23	11.51	18	2.73	7.19	1.88
Bradi1g02720.4	Bradi1g02720.4	2029	0.49	3.3	1.83	0.91	2.43	3.41	2.73	1.965	0
Bradi1g02730.1	Bradi1g02730.1	1428	5.105	0.2	0.1	2.15	0.92	0.35	0.9	1.305	0.47
Bradi1g02735.1	Bradi1g02735.1	1401	0	0.09	0.03	0.41	0	0.13	0.38	0.05	0
Bradi1g02740.1	Bradi1g02740.1	1477	7.2	27.49	21.25	5.56	21.42	21.7	30.72	30.28	13.99
Bradi1g02750.1	Bradi1g02750.1	1531	1.035	0.75	0.66	4.47	0.04	0.12	0.13	0	0.96
Bradi1g02760.1	Bradi1g02760.1	3789	10.05	21.35	22.77	13.61	18.31	23	16.27	9.845	14.6
Bradi1g02770.1	Bradi1g02770.1	2858	65.24	5.95	13.19	8.7	5.87	5.34	2.21	1.135	8.06
Bradi1g02780.1	Bradi1g02780.1	1683	2.49	16.9	10.08	2.66	10.32	3.24	6.96	8.675	1.99
Bradi1g02790.1	Bradi1g02790.1	822	0	0.16	0.12	0.6	0.16	0	0	0.955	0
Bradi1g02800.1	Bradi1g02800.1	2638	15.46	19.54	16.05	22.83	25.22	12.79	10.47	14.425	8.16
Bradi1g02805.1	Bradi1g02805.1	1963	1.61	0.86	4.08	0.83	0.36	0.62	0.66	0.78	1.27
Bradi1g02810.1	Bradi1g02810.1	1896	9.33	12.67	11.2	5.88	20.73	13.44	16.73	18.9	9.83
Bradi1g02810.2	Bradi1g02810.2	1540	3.535	6.64	8.75	8.68	8.93	20.1	24.6	31.18	19.28
Bradi1g02820.2	Bradi1g02820.2	999	0	0	0	318.35	1.11	0	0	0	0
Bradi1g02830.2	Bradi1g02830.2	1383	0.08	0	0	0	0	0.32	1.17	0.2	0
Bradi1g02830.3	Bradi1g02830.3	1733	0.06	0.15	0.22	1.97	0.46	0.89	0.41	0	1.04
Bradi1g02840.1	Bradi1g02840.1	2313	1.3	3.88	2.08	2.39	3.2	2.69	4.85	1.485	8.73
Bradi1g02850.1	Bradi1g02850.1	1948	0.865	0.96	0.97	4.48	1.03	0.39	0	1.38	0.59
Bradi1g02860.1	Bradi1g02860.1	291	0.19	0	0	1.26	0.48	0	0	0.08	0.15
Bradi1g02870.1	Bradi1g02870.1	414	0.355	0.17	0.25	2.43	0	0	0	0.36	0
Bradi1g02880.2	Bradi1g02880.2	1695	5.085	6.98	4.41	1.77	6	3.19	0.68	4.22	2.61
Bradi1g02890.2	Bradi1g02890.2	2065	0.7	2.71	1.42	0.71	2.3	1.85	1.33	1.84	2.15
Bradi1g02890.3	Bradi1g02890.3	1598	0.5	0	0.48	0.83	0	0	0	0.26	0.18
Bradi1g02900.2	Bradi1g02900.2	2057	0.335	1.01	0.42	0.78	1.54	2.72	1.68	1.29	0.94
Bradi1g02910.1	Bradi1g02910.1	2351	1.225	3.89	0	1.28	0	0	0	0	0
Bradi1g02910.2	Bradi1g02910.2	2366	0	0	0	0	0	0	0	0	0
Bradi1g02910.3	Bradi1g02910.3	2336	0	0.29	1.54	0	2.23	0	0	2.02	0
Bradi1g02910.4	Bradi1g02910.4	2240	0.77	0	1.72	2.49	1.72	1.66	2.27	0.37	0.47
Bradi1g02910.5	Bradi1g02910.5	2261	0	0.26	0	0	0	0	0	0.295	0
Bradi1g02920.1	Bradi1g02920.1	1926	2.255	9.47	9.04	45.62	10.56	9.37	9.58	10.98	6.32
Bradi1g02920.2	Bradi1g02920.2	1403	0.605	0.66	0	0.42	0.6	0	0	0.11	0.05
Bradi1g02930.1	Bradi1g02930.1	848	14.39	100.98	76.49	13.04	83.52	53.09	69.08	95.17	58.77
Bradi1g02940.3	Bradi1g02940.3	1757	62.05	826.71	590.44	349.58	651.6	1085.36	889.7	308.225	274.8
Bradi1g02950.1	Bradi1g02950.1	1551	8.495	26.95	20.09	9.16	25.79	13.78	14.28	25.41	15.72
Bradi1g02960.1	Bradi1g02960.1	1403	18.54	79.49	76.99	32.84	81.81	86.86	66.33	50.13	48.7
Bradi1g02960.2	Bradi1g02960.2	1538	1.2	9.28	8.1	2.57	8.03	3.19	0	3.105	2
Bradi1g02970.1	Bradi1g02970.1	657	0	0.08	0.05	3.11	0.24	0.2	0	0.05	0.03
Bradi1g02980.1	Bradi1g02980.1	3610	1.98	19.39	18.07	11.92	13.98	20.01	11.9	6.65	3.36
Bradi1g02980.2	Bradi1g02980.2	3528	0.29	0.42	0	0.04	0	0	0	0.095	0
Bradi1g02990.1	Bradi1g02990.1	1470	5.72	62.63	30.24	6.72	42.38	31.62	36.21	59.095	9.35
Bradi1g03000.1	Bradi1g03000.1	237	0.84	0.6	0.46	23.18	0.61	0.21	0	0.575	0.19
Bradi1g03010.1	Bradi1g03010.1	1790	2.825	8.69	8.07	2.68	8.09	4.83	4.74	6.455	3.86
Bradi1g03010.2	Bradi1g03010.2	1932	1.635	8.5	3.21	1	4.5	1.12	3.33	2.505	2.36
Bradi1g03010.3	Bradi1g03010.3	1745	0.425	0	0	0	0.12	0	3.75	0.655	0
Bradi1g03020.1	Bradi1g03020.1	1142	4.23	131.94	67.3	10.51	81.03	24.39	21.98	58.295	20.79
Bradi1g03030.1	Bradi1g03030.1	2364	4.445	33.4	22	3.54	20.09	14.69	10.36	24.165	4.41
Bradi1g03040.1	Bradi1g03040.1	1256	0.14	1.55	0.81	4.58	0.52	0.07	0.04	0.415	0.46
Bradi1g03050.1	Bradi1g03050.1	2004	4.02	7.09	8.1	1.97	12.83	6.52	5.13	1.715	2.22
Bradi1g03056.1	Bradi1g03056.1	948	0.37	0.89	0.72	162.37	3.44	0.05	1.75	0	2.01
Bradi1g03062.1	Bradi1g03062.1	1436	0.015	0.31	0.2	0.86	0	0.03	0	0	0
Bradi1g03070.1	Bradi1g03070.1	636	0	0	0	341.86	0.21	0	1.56	0.035	0
Bradi1g03080.1	Bradi1g03080.1	678	0	0	0	73.12	0.19	0	0	0	0
Bradi1g03090.1	Bradi1g03090.1	772	0.12	0.64	0.69	0.61	25.2	4.64	6.69	9.93	13.99
Bradi1g03100.1	Bradi1g03100.1	787	0	0	0	1052.94	2.67	0.06	0	0.03	0
Bradi1g03110.1	Bradi1g03110.1	1438	3.735	6.38	11.43	21.46	38.98	0.32	0.17	7.5	4.74
Bradi1g03120.1	Bradi1g03120.1	1754	4.075	15.88	13.02	5.41	19.97	10.44	10.03	17.97	8.72
Bradi1g03130.1	Bradi1g03130.1	1061	22.99	29.7	34.75	38.73	51.5	35.97	37.65	39.485	39.04
Bradi1g03136.2	Bradi1g03136.2	1972	0.025	0.27	0.36	2.46	3.6	1.79	1.22	0.345	1.42
Bradi1g03142.1	Bradi1g03142.1	1956	2.1	1.39	1.16	3.68	5.34	3.02	4.13	1.355	2.48
Bradi1g03146.1	Bradi1g03146.1	651	0.035	0	0	0	0	0	0	0	0
Bradi1g03150.1	Bradi1g03150.1	1146	3.41	7.24	6.22	3.74	1.9	4.27	4.27	10.325	4.28
Bradi1g03150.2	Bradi1g03150.2	1013	0.515	0	0	0	2.31	0	0.1	0.975	0
Bradi1g03160.1	Bradi1g03160.1	1510	17.79	14.97	16.95	37.12	14.51	13.42	12.15	7.895	16.24
Bradi1g03170.1	Bradi1g03170.1	1691	9.3	11.7	12.74	67.52	29.41	13.84	29.68	12.28	33.03
Bradi1g03170.3	Bradi1g03170.3	1498	1	8.93	14.12	37.88	6.55	23.62	6.27	12.665	30.63
Bradi1g03180.1	Bradi1g03180.1	2934	191.515	95.99	196.32	1.52	28.77	36.99	12.75	21.32	14.43
Bradi1g03185.1	Bradi1g03185.1	1308	0.365	0.27	0.44	0.3	0.95	0.12	0	1.21	0.96
Bradi1g03191.1	Bradi1g03191.1	393	14.22	1.8	1.06	0.76	1.09	0.2	1.43	0.655	0.24
Bradi1g03196.1	Bradi1g03196.1	693	0	0	0	0	0	0	0	0	0
Bradi1g03200.1	Bradi1g03200.1	2271	0.005	0	0.02	34.89	0	0	0	0	0
Bradi1g03207.1	Bradi1g03207.1	1758	17.165	0	0	0.55	0.18	0	0	2.375	2.74
Bradi1g03220.1	Bradi1g03220.1	806	282.415	267.2	573.83	4.26	91.84	171.98	70.75	45.17	45.91
Bradi1g03230.1	Bradi1g03230.1	984	0	0	0	0	1.46	2.94	3.62	0	0
Bradi1g03240.1	Bradi1g03240.1	1017	0.99	0	0	0.62	0.7	5.73	5.61	0	0
Bradi1g03245.1	Bradi1g03245.1	1047	0.095	0	0	0	0	0.04	0	0	0
Bradi1g03250.2	Bradi1g03250.2	2224	85.05	39.79	57.35	112.29	69.8	200.31	185.18	56.055	209.34
Bradi1g03260.1	Bradi1g03260.1	2439	1.18	8.96	5.28	10.18	3.83	2.39	1.52	6.115	0.3
Bradi1g03270.2	Bradi1g03270.2	2261	4.63	11.81	8.17	5.7	8.52	2.74	1.12	4.955	1.57
Bradi1g03277.2	Bradi1g03277.2	2106	2.745	1.09	0.87	2.32	0.7	0.58	0	0.395	0.21
Bradi1g03283.1	Bradi1g03283.1	783	4.57	11.96	9.57	4.76	13.75	11.52	3.27	12.915	4.37
Bradi1g03290.1	Bradi1g03290.1	1298	3.855	7.54	7.13	0.81	4.64	3.4	2.8	6.82	2.22
Bradi1g03307.2	Bradi1g03307.2	1729	0	0	0	0	0	0	0	0	0
Bradi1g03307.3	Bradi1g03307.3	1549	0.05	0.11	0	1.77	0	0	0	0.255	0
Bradi1g03307.4	Bradi1g03307.4	1713	0	0	0	0	0	0.51	0	0	0.48
Bradi1g03307.5	Bradi1g03307.5	1646	0	0	0.13	0	0	0	0.47	0.22	0
Bradi1g03307.6	Bradi1g03307.6	1662	0	0	0	0	0.98	0	0	0	0
Bradi1g03313.1	Bradi1g03313.1	735	0	0	0	0	0	0	0	0	0
Bradi1g03320.1	Bradi1g03320.1	1935	0.965	1.61	0.55	0.47	0.76	1.43	1.09	0.86	1.02
Bradi1g03320.2	Bradi1g03320.2	1609	0.14	0	0	0.84	0.54	0	0	0.14	0
Bradi1g03330.1	Bradi1g03330.1	1717	0.2	1.93	1.66	1.9	2.4	1.44	3.7	1.95	0.81
Bradi1g03340.1	Bradi1g03340.1	741	713.725	74.31	192.13	2.59	20.95	54.59	132.99	4.95	139.63
Bradi1g03350.1	Bradi1g03350.1	1986	0.44	0.77	0.78	0.12	1.13	0.23	0	0.695	0.16
Bradi1g03360.2	Bradi1g03360.2	2004	0	0	0	0.02	0	0	0	0	0
Bradi1g03367.2	Bradi1g03367.2	2105	3.68	7.72	5.06	1.73	9	3.86	3.49	3.845	1.24
Bradi1g03380.1	Bradi1g03380.1	3046	9.715	32.22	25.85	33.65	31.19	40.9	28.17	21.195	14.25
Bradi1g03391.1	Bradi1g03391.1	2086	0.185	11.57	4.46	0.16	15.24	0.63	1.17	13.785	0.85
Bradi1g03400.1	Bradi1g03400.1	1556	19.635	21.69	42.65	0.31	6.3	7.23	4.43	2.115	4.11
Bradi1g03410.1	Bradi1g03410.1	750	8.39	115.96	96.74	25.63	101.98	39.59	63.04	83.68	23.09
Bradi1g03420.1	Bradi1g03420.1	2177	1.74	34.86	20.55	7.99	24.91	26.72	17.33	11.735	15.26
Bradi1g03440.1	Bradi1g03440.1	1747	6.77	6.69	3.24	2.01	3.49	1.24	0	2.935	2.15
Bradi1g03440.2	Bradi1g03440.2	1659	20.795	16.74	6.5	3.17	9.15	16.41	0	4.195	5.03
Bradi1g03440.3	Bradi1g03440.3	1620	9.45	18.83	28.5	37.82	35.94	28.68	21.9	29.51	22.55
Bradi1g03450.1	Bradi1g03450.1	3247	13.075	19.14	22.81	0.51	8.02	7.88	3.46	5.97	2.85
Bradi1g03460.1	Bradi1g03460.1	644	1.36	10.81	5.1	0.32	9.23	2.67	1.46	3.495	2.75
Bradi1g03470.1	Bradi1g03470.1	2074	5.125	3.06	3.65	22.12	7.36	4.96	3.31	6	21.26
Bradi1g03480.1	Bradi1g03480.1	2193	0.08	22.95	16.89	2.27	8.97	3.42	1.23	7.735	2.27
Bradi1g03490.1	Bradi1g03490.1	1181	8.485	18.44	16.36	33.55	24.12	26.95	9.97	13.23	17.46
Bradi1g03490.2	Bradi1g03490.2	1105	2.41	8.03	20.07	32.53	12.04	30.18	38.7	17.23	14.98
Bradi1g03500.1	Bradi1g03500.1	2167	14.645	0.59	1.02	0.44	1.36	0.64	1.64	0.025	0.28
Bradi1g03510.1	Bradi1g03510.1	1024	33.195	9.31	14.49	0.43	207.43	2.81	3.57	9.47	10.71
Bradi1g03520.1	Bradi1g03520.1	810	0	0	0	49.8	0.08	0	0	0	0.21
Bradi1g03530.4	Bradi1g03530.4	2138	52.58	14.31	20.91	37.32	14.27	15.84	7.88	9.66	9.68
Bradi1g03530.5	Bradi1g03530.5	1583	0.935	0.28	0.77	0.38	0.23	0.09	0	0.305	0.26
Bradi1g03537.1	Bradi1g03537.1	2196	0.19	0.12	0.02	0.04	1.34	0.45	1.16	0.085	0
Bradi1g03550.1	Bradi1g03550.1	3084	10.72	9.86	9.08	7.67	9.52	5.89	2.36	5.61	2.19
Bradi1g03555.1	Bradi1g03555.1	1751	0.58	0.41	0.65	1.03	0.57	0.81	0.58	0.68	0.25
Bradi1g03560.1	Bradi1g03560.1	1621	5.815	11.49	10.39	7.35	10.6	5.63	1.09	6.995	3.93
Bradi1g03560.2	Bradi1g03560.2	1447	0.685	1.24	0	1.91	0	0	2.56	0.465	0.09
Bradi1g03570.1	Bradi1g03570.1	2874	2.25	9.07	4.91	2.71	6.78	3.53	4.38	6.57	5.98
Bradi1g03580.1	Bradi1g03580.1	1481	9.73	3.88	7.55	1.73	7.52	2.94	3.62	4.625	3.91
Bradi1g03580.2	Bradi1g03580.2	1255	2.365	1.48	0	0	0.79	1.07	0	0.57	0
Bradi1g03590.1	Bradi1g03590.1	1801	10.105	22.32	10.24	11.31	14.39	18.51	6.75	15.825	4.54
Bradi1g03590.2	Bradi1g03590.2	1484	2.44	45.51	17.75	23.68	26.45	25.5	28.16	35.79	9.19
Bradi1g03595.1	Bradi1g03595.1	252	0.1	0.55	0.21	0.21	1.98	0	0	3.575	5.59
Bradi1g03600.1	Bradi1g03600.1	1169	0.56	9.83	4.91	1.58	11.26	4.39	8.31	16.33	1.45
Bradi1g03610.1	Bradi1g03610.1	1099	27.73	45.35	41.89	8.79	72.48	42.46	39.79	48.955	24.77
Bradi1g03620.1	Bradi1g03620.1	2795	2.58	3.13	3.39	3.55	5.07	2.53	1.35	1.95	2.21
Bradi1g03620.2	Bradi1g03620.2	2515	1.48	0.47	0	1.84	0	0.33	1.85	0.455	0
Bradi1g03626.1	Bradi1g03626.1	1062	1.85	0.3	0.05	0.05	0.67	0.3	0	1.815	0.51
Bradi1g03632.1	Bradi1g03632.1	579	0	0	0	0.43	0	0	0	0	0
Bradi1g03640.1	Bradi1g03640.1	1528	0.065	42.35	47.63	44.77	90.79	248.16	289.21	17.495	258.47
Bradi1g03650.1	Bradi1g03650.1	1961	0.305	5.77	4.47	1.35	7.53	7.73	6.64	8.51	3.6
Bradi1g03660.1	Bradi1g03660.1	1431	6.035	15.1	13.24	12.04	13.21	13.5	13.64	11.35	7.29
Bradi1g03670.2	Bradi1g03670.2	2919	0.04	0	0.09	0	0	0.64	0	0	0.05
Bradi1g03670.3	Bradi1g03670.3	2383	0.075	1.94	0	0.17	2.82	0	1.43	1.37	0.17
Bradi1g03670.4	Bradi1g03670.4	2609	0.075	1.94	1.45	0.21	0	0.71	0	0.565	0
Bradi1g03675.1	Bradi1g03675.1	1860	0.06	0.1	0.1	0.13	0.03	0.12	0	0.1	0
Bradi1g03681.1	Bradi1g03681.1	1029	0.02	0.06	0	0	0	0	0	0.135	0
Bradi1g03686.1	Bradi1g03686.1	1083	43.325	0	0.05	0	0	0.04	0	0.06	0.11
Bradi1g03690.1	Bradi1g03690.1	2448	14.65	5.94	8.09	7.01	15.03	17.33	19.75	6.815	10.26
Bradi1g03700.1	Bradi1g03700.1	939	1.19	17.22	12.31	3.22	17.39	8.23	4.4	15.71	4.6
Bradi1g03700.2	Bradi1g03700.2	899	0	0.63	0	0	9.02	0	4.27	5.21	0
Bradi1g03710.2	Bradi1g03710.2	2881	1.345	5.16	2.31	1.24	1.26	0.53	0.55	0.69	0.57
Bradi1g03720.1	Bradi1g03720.1	2404	177.335	888.23	834.02	165.24	1108.05	609.2	458	1567.93	348.49
Bradi1g03730.1	Bradi1g03730.1	1994	8.62	17.78	21.45	37.75	28.8	40.37	28.6	31.74	28.79
Bradi1g03737.2	Bradi1g03737.2	1207	0.41	12.56	5.51	3.72	5.45	7.5	5.78	9.565	8.46
Bradi1g03737.3	Bradi1g03737.3	1424	1.015	7.1	7.04	1.58	9.74	4.07	1.62	3.74	1.78
Bradi1g03737.4	Bradi1g03737.4	1530	0	2.33	0.33	0	0	0.29	0	1.01	0.28
Bradi1g03750.1	Bradi1g03750.1	877	290.775	493.44	653.64	214.86	651.83	894.43	620.95	444.385	714.49
Bradi1g03760.1	Bradi1g03760.1	868	12.1	15.97	43.55	16.22	20.95	22.3	102.71	110.09	152.91
Bradi1g03765.1	Bradi1g03765.1	774	0.02	0	0	0.19	0	0	0	0.04	0.11
Bradi1g03770.2	Bradi1g03770.2	1039	0.11	0.56	0.19	4.38	3.43	2.32	7.13	0.33	1.04
Bradi1g03780.1	Bradi1g03780.1	820	0.065	0.08	0	3.46	0.98	0.74	0.06	0.225	0.26
Bradi1g03790.1	Bradi1g03790.1	1357	0.05	0.24	0.36	1.5	0.93	0.63	2.1	0.115	1.51
Bradi1g03800.1	Bradi1g03800.1	2093	8.52	20.05	20.92	9.9	27.11	23.7	41.31	24.455	18.85
Bradi1g03800.2	Bradi1g03800.2	2069	4.215	7.18	7.76	5.58	6.12	9.28	0	6.825	11.24
Bradi1g03800.3	Bradi1g03800.3	2105	0.245	6.55	0.84	0	5.28	1.6	0	0	0.98
Bradi1g03800.4	Bradi1g03800.4	2081	0.09	2.31	0.29	0	1.17	0.6	0	0	0.56
Bradi1g03810.1	Bradi1g03810.1	495	0	0	0	0	0.27	0	0	0	0.09
Bradi1g03820.1	Bradi1g03820.1	1118	8.77	78.15	83.19	38.44	60.58	52.21	34.99	20.28	17.69
Bradi1g03827.1	Bradi1g03827.1	2600	3.785	1.8	3.69	22.78	2.63	6.03	5.65	1.305	5.3
Bradi1g03840.1	Bradi1g03840.1	1012	39.05	51.22	203.32	6.68	29.47	33.86	58.91	8.94	11.99
Bradi1g03850.1	Bradi1g03850.1	1244	17.575	53.23	47.97	0.15	11.11	7.67	5.61	24.405	4.6
Bradi1g03850.2	Bradi1g03850.2	1503	2.48	2.89	2.79	0	0.53	0.3	0	0.91	0
Bradi1g03853.1	Bradi1g03853.1	537	0	0	0	31.82	0.37	0	0	0	0
Bradi1g03856.1	Bradi1g03856.1	850	0.025	0	0.06	17.85	0	0	0	0	0.44
Bradi1g03860.1	Bradi1g03860.1	2242	16.765	62.3	43.64	25.59	58.36	37	29.55	41.31	14.05
Bradi1g03867.2	Bradi1g03867.2	1702	3.375	6.1	4.77	8.18	8.43	10.18	9.96	14.18	13.13
Bradi1g03880.1	Bradi1g03880.1	1910	1.585	20.16	22.1	4.14	14.94	0.33	0	1.07	0
Bradi1g03880.2	Bradi1g03880.2	1898	0	0	0	0	0	0	0	0	0.26
Bradi1g03890.2	Bradi1g03890.2	793	0.44	1.17	0.8	0.95	1.07	1.18	0	0.195	0
Bradi1g03890.3	Bradi1g03890.3	861	6.1	26.95	26.9	10.51	23.83	30.72	34.43	26.04	25.75
Bradi1g03890.4	Bradi1g03890.4	729	3.62	38.08	35.13	5.04	36.79	30.29	12.85	9.335	12.26
Bradi1g03900.1	Bradi1g03900.1	1291	1.52	21.44	16.93	26.67	30.58	18.05	22.51	22.66	19.22
Bradi1g03910.1	Bradi1g03910.1	1505	28.38	39.95	21.3	66.18	56.99	84.61	71.57	50.865	23.41
Bradi1g03920.1	Bradi1g03920.1	1956	4.135	27.22	23.67	27.3	38.89	28.66	24.7	51.565	15.19
Bradi1g03925.1	Bradi1g03925.1	455	5.98	0.77	1.13	0	0	1.46	0	1.955	0.12
Bradi1g03930.1	Bradi1g03930.1	1476	8.155	17.37	16.51	9.62	20.7	13.11	10.34	18.21	10.4
Bradi1g03940.1	Bradi1g03940.1	2196	15.235	33.79	52.72	16.95	53.95	18.31	11.02	22.3	23.44
Bradi1g03940.2	Bradi1g03940.2	2037	0	0	0	0	0	0	2.3	0	0
Bradi1g03947.1	Bradi1g03947.1	1813	4.855	66.06	149.41	0.29	24.08	30.59	52.37	2.82	15.92
Bradi1g03947.2	Bradi1g03947.2	3270	0.14	1	2.61	0.05	0.19	0.5	0	0.045	0.06
Bradi1g03947.3	Bradi1g03947.3	1323	4.355	71.39	108.69	1.01	42.52	77.53	71.36	4.825	22.69
Bradi1g03950.1	Bradi1g03950.1	958	0	4.72	3.98	0	2.62	1.29	0.82	1.605	0.17
Bradi1g03953.1	Bradi1g03953.1	2657	2.525	4.57	2.92	3.6	2.4	0.99	0.68	1.875	1.56
Bradi1g03956.1	Bradi1g03956.1	2530	0.175	0.5	0.44	0.49	0.1	0.34	0.44	0.445	0.4
Bradi1g03959.1	Bradi1g03959.1	1613	1.86	5.63	4.94	3.42	7.75	6.14	8.31	10.425	6.26
Bradi1g03962.1	Bradi1g03962.1	576	3.795	35.91	24.31	9.05	34.79	7.67	14.71	16.38	4.34
Bradi1g03965.1	Bradi1g03965.1	797	8.14	4.97	6.8	4.92	10.78	6.06	5.73	9.94	12.73
Bradi1g03968.1	Bradi1g03968.1	617	0	0	0.08	0	0	0	0	0	0
Bradi1g03971.1	Bradi1g03971.1	1023	0	0	0	0	0	0	0	0	0
Bradi1g03980.1	Bradi1g03980.1	1769	6.93	9.57	9.52	2.04	40.54	4	9.69	3.35	5.8
Bradi1g03990.1	Bradi1g03990.1	1421	2.135	1.57	1.38	2.58	3.13	1.15	0.48	2.135	1.16
Bradi1g04000.2	Bradi1g04000.2	7398	4.035	9.72	9.59	0	0.48	1.34	0	0.18	0
Bradi1g04000.3	Bradi1g04000.3	7395	0	0.27	0	0	5.94	5.91	0	2.185	0
Bradi1g04000.4	Bradi1g04000.4	7386	0	0.01	0	2.99	0	0	2.5	1.665	1.24
Bradi1g04010.1	Bradi1g04010.1	1104	0.345	2.21	1.69	0.18	4.87	0.41	1.81	3.69	0.19
Bradi1g04020.1	Bradi1g04020.1	630	0.025	0.21	0.16	0	0.21	0	0	0.08	0
Bradi1g04030.1	Bradi1g04030.1	1559	0.14	0	0.4	4.09	0	1.79	5.01	1	0
Bradi1g04030.2	Bradi1g04030.2	1473	2.39	9.63	5.92	6.37	15.45	3.41	10.89	5.97	0
Bradi1g04030.3	Bradi1g04030.3	1460	0	1.57	0	0	0	7.68	0	5.11	4.38
Bradi1g04040.1	Bradi1g04040.1	423	0	0	0	0	0	0	0	0	0
Bradi1g04050.1	Bradi1g04050.1	465	0.725	0.99	0.91	0	0.6	0.11	0.98	0.51	0
Bradi1g04055.1	Bradi1g04055.1	1611	1.12	2.26	1.07	1.18	2.9	0.24	0	0.26	0.86
Bradi1g04055.2	Bradi1g04055.2	2073	0.96	2.17	2.91	0.72	1.83	1.25	0.44	1.73	0.71
Bradi1g04060.2	Bradi1g04060.2	2161	1.08	13.4	10.22	9.47	13.84	6.49	4.22	11.875	2.58
Bradi1g04060.3	Bradi1g04060.3	2297	0	0.9	0	0	0.82	0	0	0	0
Bradi1g04060.4	Bradi1g04060.4	2236	0	0	1.19	0	0	0	0	0	0
Bradi1g04070.1	Bradi1g04070.1	752	81.715	1251.81	947.83	115.72	972.34	451.3	515.52	967.245	265.85
Bradi1g04080.1	Bradi1g04080.1	1905	19.05	8.36	9.74	10.69	8.86	10.9	15.28	9.82	26.32
Bradi1g04090.1	Bradi1g04090.1	1521	11.58	11.46	5.89	4.09	6.36	2.41	3.49	5.375	2.72
Bradi1g04097.2	Bradi1g04097.2	1790	9.135	43.92	33.87	30.89	23.98	17.57	25.45	37.515	35.72
Bradi1g04110.1	Bradi1g04110.1	1390	61.565	89.82	75.66	46.45	115.71	68.27	76.4	69.055	88.59
Bradi1g04120.1	Bradi1g04120.1	1601	6.52	10.42	7.69	2.36	0	6.29	0	3.71	2.13
Bradi1g04120.2	Bradi1g04120.2	1598	4.275	6.94	4.37	2.55	7.3	0	13.06	6.59	10.12
Bradi1g04130.1	Bradi1g04130.1	1106	315.195	177.66	327.95	0.61	33.64	54.61	24.62	11.82	27.97
Bradi1g04135.1	Bradi1g04135.1	432	0	0	0	0	0	0	0	0	0
Bradi1g04140.1	Bradi1g04140.1	2093	46.64	100.32	197.32	47.09	74.75	205.94	130.57	55.755	79.6
Bradi1g04150.1	Bradi1g04150.1	1942	19.455	6.78	4.07	18.65	63.34	6.77	5.69	39.005	3.6
Bradi1g04160.1	Bradi1g04160.1	876	9.42	94.37	61.34	10.91	74.18	44.51	79.65	67.11	42.03
Bradi1g04170.1	Bradi1g04170.1	842	0.055	0.08	0.06	0	0.31	0.22	0	0	0
Bradi1g04180.1	Bradi1g04180.1	2040	26.29	46.71	43.62	24.02	88.33	63.48	46.1	80.41	77.76
Bradi1g04180.2	Bradi1g04180.2	2391	0.235	0.18	0.27	0.8	0.36	1.13	0	0.58	1.03
Bradi1g04191.1	Bradi1g04191.1	1215	1.945	3.92	2.96	3.55	5.56	3.62	2.57	3.56	3.19
Bradi1g04200.1	Bradi1g04200.1	1282	1.725	9.64	13.29	0.57	2.47	5.38	6.6	0.49	7.32
Bradi1g04210.3	Bradi1g04210.3	3443	2.21	2.8	1.2	0.3	0	5.26	6.46	2.425	0.24
Bradi1g04210.4	Bradi1g04210.4	3530	4.84	38.93	23.98	0.54	18.51	4.65	0	10.38	0.46
Bradi1g04220.2	Bradi1g04220.2	1102	66.52	331.91	457.27	341.19	331.26	459.71	382.57	199.415	263.96
Bradi1g04226.2	Bradi1g04226.2	2408	0	1.42	0.41	0.91	0.58	0.39	0	0.205	0
Bradi1g04226.3	Bradi1g04226.3	2289	3.065	22.92	15.73	16.39	14.54	8.85	6.92	20.35	2.67
Bradi1g04232.1	Bradi1g04232.1	591	5.095	35.08	24.84	9.09	34.07	11.06	16.93	23.335	7.8
Bradi1g04240.1	Bradi1g04240.1	839	21.935	59.67	44.32	20.49	66.89	49.18	43.08	67.24	73.82
Bradi1g04245.1	Bradi1g04245.1	384	0	0.21	0	0	0	0.16	0	0.035	0.38
Bradi1g04250.1	Bradi1g04250.1	1223	7.715	50.61	28.63	3.01	47.75	25.14	24.86	47.34	22.13
Bradi1g04261.1	Bradi1g04261.1	1353	0	0	0.07	0.64	0	0.03	0.18	0.035	0.09
Bradi1g04270.1	Bradi1g04270.1	2115	8.51	19.89	13.36	3.35	16.69	7.12	5.88	12.14	5.69
Bradi1g04280.2	Bradi1g04280.2	1408	0	0.29	0	0	0	0	0	0.205	0
Bradi1g04280.3	Bradi1g04280.3	1295	0.465	11.9	7.16	3.88	0.45	0.04	0	2.045	0.38
Bradi1g04286.2	Bradi1g04286.2	1155	0.035	0.11	0.17	0.17	0	0	0	0.025	0.07
Bradi1g04289.1	Bradi1g04289.1	1569	1.11	23.61	14.31	13.14	18.39	8.34	11.22	8.46	8.37
Bradi1g04292.1	Bradi1g04292.1	3452	0.38	2.23	2.12	2.26	1.94	2.03	1.42	4.05	0.14
Bradi1g04300.1	Bradi1g04300.1	2597	118.25	39.19	59.75	12.09	10.48	12.37	3.6	3.93	5.09
Bradi1g04310.1	Bradi1g04310.1	3590	2.09	0.82	1.82	4.66	2.93	6.29	4.47	1.065	3.68
Bradi1g04310.2	Bradi1g04310.2	2351	1.54	2.32	3.35	7.05	5	12.97	10.11	2.44	11.59
Bradi1g04320.1	Bradi1g04320.1	1357	0.895	0.51	0.9	0	4.95	3.63	0	4.62	8.72
Bradi1g04320.2	Bradi1g04320.2	1251	4.32	3.7	5.9	3.61	11.59	11.69	45.45	18.38	13.03
Bradi1g04330.1	Bradi1g04330.1	2540	16.855	48.33	43.47	63.68	47.36	48.6	52.68	42.595	32.71
Bradi1g04337.2	Bradi1g04337.2	1369	94.84	19.22	68.39	34.39	103.83	26.94	68.41	4.64	107.53
Bradi1g04353.1	Bradi1g04353.1	1056	0.13	0.37	0.14	0	0.06	0	0	0.045	0.08
Bradi1g04370.1	Bradi1g04370.1	546	0	0	0	0	0	2.06	0	0.055	0
Bradi1g04390.1	Bradi1g04390.1	786	0.03	6.29	3.76	0	17.29	1.48	0.31	3.47	0.32
Bradi1g04397.1	Bradi1g04397.1	3651	0.115	30.04	15.57	2.96	7.81	5.89	3.71	8.54	1.37
Bradi1g04403.1	Bradi1g04403.1	990	0.035	0	0	0.42	0	0	0	0	0
Bradi1g04410.1	Bradi1g04410.1	543	0	0	0	0	0	1.03	0	0	0
Bradi1g04420.1	Bradi1g04420.1	552	0	0	0	0	0	5	9.51	0	0
Bradi1g04430.1	Bradi1g04430.1	779	0	1.42	5.13	8.76	128.58	630.64	1340.49	1.425	28.68
Bradi1g04440.1	Bradi1g04440.1	2294	7.125	5.21	7.71	8.99	10.46	9.24	4.68	5.94	6.23
Bradi1g04450.1	Bradi1g04450.1	731	0.43	0	0	0.54	0	0.13	1.82	0	0.4
Bradi1g04460.1	Bradi1g04460.1	1095	1.89	0.06	0.04	0.62	0.83	1	1.69	0.155	1.85
Bradi1g04470.1	Bradi1g04470.1	576	0	0	0	0	0.12	1.3	11.08	0.235	0.37
Bradi1g04477.2	Bradi1g04477.2	1293	9.93	78.55	61.08	5.27	55.18	28.65	20.53	63.09	14.64
Bradi1g04490.1	Bradi1g04490.1	822	0	1.58	1.71	5.71	3.99	4.92	5.73	0.16	0.41
Bradi1g04500.1	Bradi1g04500.1	2120	1.04	4.45	5.28	14.99	7.04	3.76	0.57	2.44	0.88
Bradi1g04503.1	Bradi1g04503.1	726	0.025	0.27	0.27	0	1	0	0.27	0	0.4
Bradi1g04506.1	Bradi1g04506.1	1287	0	0	0	0	0	0	0	0	0
Bradi1g04510.2	Bradi1g04510.2	1484	0	0	0	0	0	0	0	13.345	1.91
Bradi1g04510.3	Bradi1g04510.3	1481	0	0	0	2.09	1.12	0.2	0.92	0.015	1.89
Bradi1g04510.4	Bradi1g04510.4	1263	0	0.05	0.15	1.91	0.68	0.66	2.91	44.95	6.34
Bradi1g04520.1	Bradi1g04520.1	2096	41.27	45.77	41.67	10.68	37.77	24.08	10.88	16.39	12.8
Bradi1g04527.1	Bradi1g04527.1	2788	0.365	15.5	7.59	2.42	7.77	3.66	1.89	6.185	0.74
Bradi1g04540.1	Bradi1g04540.1	2058	6.51	19.44	12.43	32.68	21.02	18.31	44.83	14.195	59.04
Bradi1g04540.2	Bradi1g04540.2	2785	1.135	1.89	1.13	2.32	0.26	0.58	0	0.465	0.27
Bradi1g04540.3	Bradi1g04540.3	2002	0	0	0	0	0	0	0	0	0
Bradi1g04550.2	Bradi1g04550.2	1327	0.255	0.48	0	0	0	0	3.98	0	0
Bradi1g04550.3	Bradi1g04550.3	1339	0.495	5.21	5.26	6.93	11.24	2.94	0	8.465	3.47
Bradi1g04570.1	Bradi1g04570.1	1522	6.195	37.2	25.02	4.33	39.19	29.03	29.78	38.585	28.84
Bradi1g04580.1	Bradi1g04580.1	1711	0.175	1.08	0.51	0	6.13	0.71	0	0.035	0
Bradi1g04590.1	Bradi1g04590.1	1141	1.47	3.64	4.63	14.97	5.29	2.48	3.96	2.665	5.16
Bradi1g04590.3	Bradi1g04590.3	854	6.62	30.82	21.54	63.65	25.44	14.56	31.79	13.545	30.29
Bradi1g04597.1	Bradi1g04597.1	4457	0.44	0	0	0	0	0	0	0	0
Bradi1g04597.2	Bradi1g04597.2	4525	0.78	1.5	1.29	0.73	1.61	0.58	0.06	2.29	0.77
Bradi1g04597.3	Bradi1g04597.3	3864	4.095	9.39	3.79	5.65	11.45	4.72	7.92	12.57	10.56
Bradi1g04603.1	Bradi1g04603.1	1090	0.515	0.63	0.18	0.76	0.71	0.45	0.12	0.45	0.49
Bradi1g04610.1	Bradi1g04610.1	1218	0	0	0	1.77	0	0	0.03	0.045	0.03
Bradi1g04620.1	Bradi1g04620.1	1226	343.24	3.14	5.16	5.05	2.11	2.11	3.05	0.985	10.52
Bradi1g04630.1	Bradi1g04630.1	1224	0	1.1	3.97	0.8	0.53	0	0	0	0
Bradi1g04641.1	Bradi1g04641.1	1155	0	0	0	0.35	0	0	0	0.025	0.04
Bradi1g04650.2	Bradi1g04650.2	1290	0	0	0	4.72	0	0.04	0	0.02	0
Bradi1g04660.1	Bradi1g04660.1	1233	27.38	567.8	380.37	83.43	414.1	336.23	422.39	501.375	165.96
Bradi1g04670.1	Bradi1g04670.1	1490	0	402.78	224.44	1.78	149.41	20.47	9.62	81.66	0.41
Bradi1g04677.1	Bradi1g04677.1	1681	0	0.57	0.14	0.2	0.5	0.16	0	11.805	9.96
Bradi1g04683.1	Bradi1g04683.1	786	0.88	3.72	2.63	11.74	1.84	0.76	1.19	1.755	0.21
Bradi1g04690.1	Bradi1g04690.1	997	2.445	11.51	22.22	2	1.37	0.32	5.04	0.95	6.15
Bradi1g04700.1	Bradi1g04700.1	1204	2947.2	223.36	419.24	7.92	55.26	209.71	219.8	5.625	251.4
Bradi1g04710.3	Bradi1g04710.3	1357	11.86	37.2	24.56	4.06	32.42	16.15	19.93	13.55	15.04
Bradi1g04720.1	Bradi1g04720.1	2080	4.55	99.22	70	4.84	63.09	24.96	17.75	43.28	5.08
Bradi1g04730.1	Bradi1g04730.1	1192	0	0	2.99	0	0	0	0	0	0
Bradi1g04730.2	Bradi1g04730.2	1128	2.01	1.62	3.01	3.24	8.04	2.97	6.98	2.33	3.67
Bradi1g04730.3	Bradi1g04730.3	1144	1.83	2.84	0	9.88	1.14	2.28	0	0.25	5.73
Bradi1g04740.1	Bradi1g04740.1	824	18.675	134.15	137.61	251.14	122.74	76.39	87.87	82.37	33.26
Bradi1g04740.2	Bradi1g04740.2	662	0.24	1.18	0.77	2.6	2.49	1.39	0	0.935	0.84
Bradi1g04750.2	Bradi1g04750.2	824	5.71	5.04	31.24	0.83	2.31	2.23	5.9	0.4	14.62
Bradi1g04760.1	Bradi1g04760.1	876	3.42	16.08	20.85	13.28	17.62	27.37	14.25	7.325	5.65
Bradi1g04771.1	Bradi1g04771.1	666	0.24	0	0.07	0	0	0.07	0	0	0.06
Bradi1g04780.1	Bradi1g04780.1	1300	7.935	1.28	0.82	7.85	0.95	1.12	1.75	0.375	3.13
Bradi1g04790.1	Bradi1g04790.1	1737	10.515	7	10.65	30.22	9.88	13.19	7.73	2.815	7.77
Bradi1g04800.1	Bradi1g04800.1	1159	0.75	17.18	9.54	7.28	7.83	7.69	9.8	7.27	0.89
Bradi1g04810.1	Bradi1g04810.1	1870	88.045	9.39	14.44	5.84	3.95	2.5	1.54	0.88	4.33
Bradi1g04820.3	Bradi1g04820.3	1084	0.565	2.44	2.03	0	0	0	0	1.57	0
Bradi1g04820.5	Bradi1g04820.5	1109	10.95	48.9	37.27	26.15	71.62	58.61	96.77	48.09	81.56
Bradi1g04820.6	Bradi1g04820.6	1037	0.175	1.77	0	0	0	0	0	0	0
Bradi1g04830.1	Bradi1g04830.1	2854	12.085	8.35	11.69	8.03	10.89	13.34	16.49	3.57	23.07
Bradi1g04835.1	Bradi1g04835.1	408	0.23	0.17	0.25	0.5	0.5	0.12	0	0.075	0
Bradi1g04840.1	Bradi1g04840.1	1802	3.685	6.92	9.05	33.19	7.35	13.2	6.17	6.095	5.78
Bradi1g04850.1	Bradi1g04850.1	1688	23.53	73.5	80.71	132.62	42.27	56.84	33.61	32.43	31.74
Bradi1g04860.1	Bradi1g04860.1	2688	28.12	80.09	66.48	29.96	59.85	54.97	22.1	41.305	37.54
Bradi1g04860.3	Bradi1g04860.3	2613	5.8	102.53	69	12.21	89.04	70.86	66.04	25.31	8.69
Bradi1g04870.1	Bradi1g04870.1	1830	15.145	40.17	49.06	44.15	40.43	46.24	31.89	21.93	16.91
Bradi1g04870.4	Bradi1g04870.4	1443	0.515	0	0.3	1.46	0	0.78	0.86	0.045	0.13
Bradi1g04880.1	Bradi1g04880.1	2012	0.205	15.8	17.4	3.06	42.37	12.24	2.59	5.045	0.21
Bradi1g04890.1	Bradi1g04890.1	1428	0.05	0.56	0.39	12.95	11.22	4.38	5.54	0.19	0.77
Bradi1g04900.1	Bradi1g04900.1	1396	0.125	2.92	1.05	1.47	1.31	0.4	0.8	16.61	0.15
Bradi1g04903.1	Bradi1g04903.1	942	0	0	0	0.05	0	0	0	0	0.09
Bradi1g04907.1	Bradi1g04907.1	933	0.245	0	0.63	0.21	0	0.1	0	0.06	0.27
Bradi1g04917.1	Bradi1g04917.1	2836	0.34	0	0	0	0	0	0	0.2	0.57
Bradi1g04917.2	Bradi1g04917.2	2771	5.73	11.21	6.23	7.58	7.42	3.61	6.68	12.21	12.88
Bradi1g04930.1	Bradi1g04930.1	1139	21.125	26.15	141.94	34.66	34.23	71.16	198.7	3.93	63.76
Bradi1g04930.2	Bradi1g04930.2	879	1.925	0.23	1.94	3.53	1.9	4.74	2.46	0.395	0.54
Bradi1g04940.1	Bradi1g04940.1	978	1.215	1.16	8.26	0	0	0	0	9.85	4.36
Bradi1g04940.2	Bradi1g04940.2	863	0.145	20.59	14.4	7.8	9.5	11.12	5.68	10.52	7.08
Bradi1g04940.3	Bradi1g04940.3	975	3.3	3.75	0	5.91	10.12	1.11	0	0	1.63
Bradi1g04950.1	Bradi1g04950.1	1112	45.43	851.22	609.92	80.91	655.12	404.62	481.15	752.205	209.33
Bradi1g04950.2	Bradi1g04950.2	1156	21.045	142.69	93.9	13.58	79.56	58.02	96.61	149.615	48.66
Bradi1g04953.1	Bradi1g04953.1	1278	0.14	0.05	0.11	0.23	0.4	0.32	2.08	0.665	0.77
Bradi1g04957.1	Bradi1g04957.1	2506	2.715	6.64	5.15	27.8	10.65	9.69	13.36	7.53	12.62
Bradi1g04957.2	Bradi1g04957.2	2360	0.26	0	0	0	0	0	0	0	0
Bradi1g04963.1	Bradi1g04963.1	1698	0.015	0.11	0.11	1.42	0.45	1.06	0.2	0	0.36
Bradi1g04970.2	Bradi1g04970.2	1428	0.11	0.35	0.2	1.92	0.34	0.19	1.18	0.045	0.84
Bradi1g04980.1	Bradi1g04980.1	8978	0.88	4.04	3.18	1.44	2.32	2.19	0.34	4.06	0.68
Bradi1g04990.1	Bradi1g04990.1	2540	0.52	3.87	2.59	0.85	6.09	1.8	1.9	2.78	1.03
Bradi1g05000.1	Bradi1g05000.1	1520	0.24	5.08	1.46	0.35	5.93	9.57	21.85	2.875	38.7
Bradi1g05010.1	Bradi1g05010.1	2270	0.245	2.35	1.67	0.15	1.07	0.55	0.74	0.38	0.27
Bradi1g05020.1	Bradi1g05020.1	990	0	57.86	44.02	5.76	28.09	1.48	2.27	12.51	22.77
Bradi1g05030.1	Bradi1g05030.1	1236	49.4	155.62	171.52	57.07	187.84	231.45	158.14	144.185	208.56
Bradi1g05030.2	Bradi1g05030.2	1128	0	0	0	0	0.37	0	0	0.155	0.25
Bradi1g05037.1	Bradi1g05037.1	1301	1.41	17.28	14.15	1.05	14.08	5.28	5.62	5.625	1.35
Bradi1g05050.1	Bradi1g05050.1	2139	13.09	24.66	21.63	11.4	18.27	17.49	14.11	15.49	13.9
Bradi1g05056.1	Bradi1g05056.1	2652	0.245	5.66	2.68	1.06	3.16	1.1	1.12	4.76	0.17
Bradi1g05062.1	Bradi1g05062.1	1506	0	0.41	0.16	0.16	0.05	0.03	0	0.04	0
Bradi1g05070.1	Bradi1g05070.1	2355	7.565	10.33	11.99	0.98	10.32	6.89	7.86	10.13	3.44
Bradi1g05070.2	Bradi1g05070.2	2277	2.435	4.48	0.95	7.09	5.49	2.79	0	2.525	1.63
Bradi1g05080.1	Bradi1g05080.1	993	4.75	5.39	10.2	76.83	34.57	58.35	60.71	2.055	43.84
Bradi1g05090.1	Bradi1g05090.1	1338	1.385	7.85	4.49	10.35	17.28	6.12	7.67	5.245	3.69
Bradi1g05100.2	Bradi1g05100.2	1658	0.71	1.73	1.11	4.15	15.12	14.59	4.56	3.48	12.59
Bradi1g05110.1	Bradi1g05110.1	3343	1.44	12.15	5.63	0.67	8.54	3.93	0.02	6.155	1.12
Bradi1g05110.2	Bradi1g05110.2	3340	2.395	8.43	9.98	3.46	13.81	7.63	7.1	12.64	2.93
Bradi1g05110.3	Bradi1g05110.3	3346	0.01	0	0	0.31	0	0	0	0.01	0.01
Bradi1g05110.4	Bradi1g05110.4	3343	0.01	0	0	1.63	0	0	0	0.025	0.02
Bradi1g05116.2	Bradi1g05116.2	1317	3.22	7.93	9.77	12.73	6.04	4.54	2.17	4.15	1.83
Bradi1g05122.1	Bradi1g05122.1	3102	20.54	41.89	43.53	40.4	35.47	41.45	37.99	27.505	32.72
Bradi1g05130.3	Bradi1g05130.3	3314	2.595	7.59	5.68	3.84	8.99	6.48	4.9	8.16	4.65
Bradi1g05141.1	Bradi1g05141.1	1520	9.37	0.12	0.53	0.17	0.14	0.09	0	0.04	0.19
Bradi1g05150.2	Bradi1g05150.2	910	25.965	62.95	69.63	17.81	96.16	59.44	54.88	58.515	66.61
Bradi1g05156.2	Bradi1g05156.2	1524	5.98	7.75	11.54	7.37	6.3	5.51	7.51	4.23	3.07
Bradi1g05162.1	Bradi1g05162.1	3518	0.09	4.71	3.38	3.57	0.33	4.22	11.93	0.965	4.48
Bradi1g05170.1	Bradi1g05170.1	2431	9.79	28.49	19.94	13.02	16.24	12.2	13.96	14.795	3.95
Bradi1g05180.1	Bradi1g05180.1	1827	4.735	0.75	4.35	49.01	2.85	1.04	1.4	0.535	5.85
Bradi1g05190.1	Bradi1g05190.1	1545	0.12	0.33	0.22	3.02	0.63	0.5	2.09	0.11	0.82
Bradi1g05194.1	Bradi1g05194.1	723	0	0	0	6.67	0	0	0	0.12	0
Bradi1g05198.1	Bradi1g05198.1	1252	2.45	0.61	0.97	0.31	0.62	0.4	2.28	0.685	0.07
Bradi1g05202.1	Bradi1g05202.1	1416	0.04	0	0	0	0	0	0	0	0.04
Bradi1g05206.1	Bradi1g05206.1	999	0.78	5.11	1.53	5.02	5.99	1.95	9.65	2.065	0
Bradi1g05206.2	Bradi1g05206.2	1059	2.89	3.51	5.96	13.02	11.29	7.29	0.83	6.25	8.42
Bradi1g05210.2	Bradi1g05210.2	1023	3.96	3.57	1.26	3.46	2.62	0.62	0	5.065	0.39
Bradi1g05217.1	Bradi1g05217.1	1893	14.96	39.1	25.21	30.32	53.16	37.18	19.71	37.42	19.32
Bradi1g05230.1	Bradi1g05230.1	2168	0.44	2.22	1.55	3.82	1.33	1.45	1	0.555	1.22
Bradi1g05240.1	Bradi1g05240.1	2096	49.57	29.41	43.58	0.71	6.36	10.77	7.42	7.22	6.99
Bradi1g05247.1	Bradi1g05247.1	600	5.155	6.03	3.08	7.95	5.31	1.71	0	5.405	1.83
Bradi1g05260.1	Bradi1g05260.1	2074	3.495	6.37	6.18	17.95	4.98	5.09	6.67	6.685	7.59
Bradi1g05270.1	Bradi1g05270.1	297	0	0.23	0	0.18	0	0	0	0.105	0
Bradi1g05276.1	Bradi1g05276.1	954	0	0	0	0	0	0	0	0.12	0
Bradi1g05282.1	Bradi1g05282.1	363	0.67	1.09	0.97	3.33	1	0.42	0	1.07	0.18
Bradi1g05290.1	Bradi1g05290.1	267	0	0	0	0	0	0	0	0	0
Bradi1g05295.2	Bradi1g05295.2	2188	0	0	0.02	0	0	0.02	0	0.035	0.02
Bradi1g05301.1	Bradi1g05301.1	216	0	0	0	0	0	0	0	0	0
Bradi1g05306.1	Bradi1g05306.1	1148	0	10.28	0	4.07	1.99	1.19	0.75	1.71	3.79
Bradi1g05306.2	Bradi1g05306.2	1143	0.09	0	5.63	0	2.85	0.91	0	1.835	1.24
Bradi1g05310.2	Bradi1g05310.2	3225	0	0.53	2	1.99	0.53	0	0	0.89	0
Bradi1g05310.3	Bradi1g05310.3	3106	0.395	2.32	0.75	0	2.54	3.23	2.06	1.795	1.02
Bradi1g05320.1	Bradi1g05320.1	1460	3.03	99.74	75.48	14.3	115.1	65.54	34.21	79.455	10.12
Bradi1g05325.2	Bradi1g05325.2	825	0	0	0.06	0.06	1.11	0.78	2.44	0.035	1.74
Bradi1g05327.1	Bradi1g05327.1	648	0	0	0	0	0	0	0	0	0
Bradi1g05330.1	Bradi1g05330.1	1345	46.365	320.3	231.83	13.34	134.06	43.84	55.66	61.475	17.37
Bradi1g05340.2	Bradi1g05340.2	543	37.48	921.71	743.78	69.22	556.89	310.44	354.56	653.69	189.5
Bradi1g05346.1	Bradi1g05346.1	2001	0.05	0.13	0	0	0.83	0.29	0	0.515	0.12
Bradi1g05346.2	Bradi1g05346.2	1546	0	0	0	0.06	0.17	0.15	0.75	0	0
Bradi1g05352.1	Bradi1g05352.1	432	0.04	0.18	0.3	0	1.22	0	0	0.165	1.45
Bradi1g05360.1	Bradi1g05360.1	1619	4.785	16.33	11.64	6.38	21.95	9.11	6.11	19.9	6.94
Bradi1g05371.1	Bradi1g05371.1	1179	1.29	6.89	7.32	8.26	6.9	1.97	1.73	3.35	1.71
Bradi1g05380.1	Bradi1g05380.1	4593	0.02	0.32	0.12	0.07	0.14	0.76	0.52	0.11	0.86
Bradi1g05390.1	Bradi1g05390.1	1662	2.64	10.59	3.3	16.85	9.59	4.87	11.68	1.175	6.5
Bradi1g05390.2	Bradi1g05390.2	1677	0	2.99	2.74	0	2.7	5.49	0	13.845	3.33
Bradi1g05390.3	Bradi1g05390.3	1605	0	0	1.49	0	0.33	0.42	0	1.74	0.61
Bradi1g05390.4	Bradi1g05390.4	1590	0.91	0	1.79	0	1.24	0.36	0	0.24	1.21
Bradi1g05397.1	Bradi1g05397.1	1059	0	0	0	0	0	0.3	1.56	0	0.55
Bradi1g05410.1	Bradi1g05410.1	1270	0.605	15.59	17.15	43.49	2.75	11.16	6.98	1.28	5.23
Bradi1g05420.2	Bradi1g05420.2	1297	17.09	63.8	50.52	31.47	66.15	32.14	18.56	73.205	24.17
Bradi1g05430.1	Bradi1g05430.1	1909	8.26	4	4.67	1.14	6.7	0.47	3.38	2.835	5.12
Bradi1g05430.3	Bradi1g05430.3	1895	7.465	5.7	4.94	4.1	2.97	4.46	1.46	1.44	1.83
Bradi1g05450.1	Bradi1g05450.1	1516	10.59	1.05	0.7	0.54	0.13	0.03	0	0	0
Bradi1g05460.1	Bradi1g05460.1	1753	0.305	6.34	5.04	0.06	0.29	0.03	0	0.05	0
Bradi1g05467.1	Bradi1g05467.1	1486	7.73	10.87	12.35	4.18	21.17	12.14	14.69	25.21	12.28
Bradi1g05467.2	Bradi1g05467.2	1479	0	0	0	0	0	0	0	0	0
Bradi1g05480.1	Bradi1g05480.1	1752	12.5	20.53	18.46	7.62	29.68	12.05	11.98	13.02	9.83
Bradi1g05490.1	Bradi1g05490.1	2769	5.59	19.11	20.66	28.97	12.2	11.27	5.17	4.305	2.69
Bradi1g05500.1	Bradi1g05500.1	1873	60.28	40.31	31.76	5.74	54.7	19.6	22.7	23.115	16.93
Bradi1g05510.1	Bradi1g05510.1	1581	23.775	498.3	310.05	52.49	274.74	193.1	200.37	203.865	58.32
Bradi1g05520.2	Bradi1g05520.2	1546	1.14	0	1.1	9.53	0	0.4	0	0	0.2
Bradi1g05520.3	Bradi1g05520.3	1434	1.05	1.23	1.72	22.84	0.72	0.22	2.9	4.24	0.64
Bradi1g05520.4	Bradi1g05520.4	1584	0.95	0.42	0.95	26.55	4.64	2.07	0	0.475	1.61
Bradi1g05530.1	Bradi1g05530.1	510	0.375	0	0.1	0	2.1	0	0	133.395	9.78
Bradi1g05535.1	Bradi1g05535.1	72	0	0	0	1.1	0	0	0	0	0
Bradi1g05540.1	Bradi1g05540.1	1341	0.125	0.29	0.54	3.31	5.03	0.37	0	139.97	17.96
Bradi1g05550.1	Bradi1g05550.1	1781	13.265	15.05	8.37	11.46	17.23	16.52	9.76	20.075	5.39
Bradi1g05560.1	Bradi1g05560.1	1161	24.65	36.12	38.34	81.71	65.29	65.16	45	28.715	43.96
Bradi1g05570.1	Bradi1g05570.1	817	0.135	0.64	0.48	133.51	0.16	0.06	0	0.205	0
Bradi1g05580.1	Bradi1g05580.1	1001	25.225	82.28	66.05	40.36	86	63.07	37.56	58.28	46.55
Bradi1g05585.1	Bradi1g05585.1	227	3.79	1.82	1.38	3.62	3.25	0.28	0	14.19	6.29
Bradi1g05590.1	Bradi1g05590.1	3194	1.565	4.21	3.72	1.87	2.59	2.3	1.54	2.09	1.02
Bradi1g05590.2	Bradi1g05590.2	3233	0.23	0	0	0	0.3	0.18	0	0.46	0
Bradi1g05600.1	Bradi1g05600.1	1581	0.475	0.81	2.6	2.8	3.1	1.23	1.69	0.05	1.04
Bradi1g05610.1	Bradi1g05610.1	2680	10.57	2.6	5.39	0.21	1.69	1.74	1.52	0.535	3.44
Bradi1g05620.1	Bradi1g05620.1	1613	15.65	10.47	10.46	4.03	20.83	9.63	6.37	4.52	8.47
Bradi1g05630.1	Bradi1g05630.1	2111	8.88	2.61	2.99	1.27	1.82	1.98	0.64	2.575	1.92
Bradi1g05640.2	Bradi1g05640.2	1035	0.015	0	0.05	2.44	0	0.13	0	0	0.24
Bradi1g05650.1	Bradi1g05650.1	2163	32.625	60.62	54.99	25.96	69.27	46.65	46.21	47.905	37.63
Bradi1g05660.1	Bradi1g05660.1	3634	11.9	22.14	22.31	33.06	17.53	17.15	8.39	13.94	10.74
Bradi1g05670.1	Bradi1g05670.1	877	61.66	955.39	656.35	76.29	792.42	410.6	433.1	1072.05	324.07
Bradi1g05680.3	Bradi1g05680.3	3770	1.765	28.34	14.83	7.02	29.75	12.83	5.88	15.745	6.77
Bradi1g05680.4	Bradi1g05680.4	1528	8.525	0	0	2.85	96.37	0	0	0	0
Bradi1g05680.5	Bradi1g05680.5	1622	2.215	0.73	1.87	1.01	6.73	0.49	0	0.36	0.49
Bradi1g05690.1	Bradi1g05690.1	630	0.625	3.02	3.16	0.63	18.62	2.07	5.99	1.385	28.37
Bradi1g05700.1	Bradi1g05700.1	522	0.315	1.47	3.12	0.1	7.99	11.55	32.14	1.87	43.44
Bradi1g05707.1	Bradi1g05707.1	897	19.04	1.11	4.52	0.51	1.14	5.75	7.86	2.035	3.57
Bradi1g05714.1	Bradi1g05714.1	1113	5.485	1.77	3.14	0.77	2.13	7.21	2.88	9.75	1.45
Bradi1g05721.1	Bradi1g05721.1	789	0	0	0	0	0	0	0	0	0.14
Bradi1g05728.1	Bradi1g05728.1	3435	0.04	0.13	0	0.28	0.01	0.06	0	0.765	0
Bradi1g05735.1	Bradi1g05735.1	222	3.465	0.67	0.59	0	0	0	0.29	0.895	0
Bradi1g05737.1	Bradi1g05737.1	232	4.845	0.63	3.02	0.47	0	1.99	0	2.065	0
Bradi1g05739.1	Bradi1g05739.1	108	0	0	2.38	0	0	1.45	0	0	0.57
Bradi1g05740.1	Bradi1g05740.1	1527	15.575	7.7	17.79	1.6	0.98	18.13	8.96	1.26	2.29
Bradi1g05741.1	Bradi1g05741.1	1488	0.965	0	2.08	0.89	0	0	0	0.66	0.72
Bradi1g05742.1	Bradi1g05742.1	108	0	0	2.38	0	0	1.45	0	0	0.57
Bradi1g05743.1	Bradi1g05743.1	765	0	0	0	0	0	0	0	0.23	0
Bradi1g05744.1	Bradi1g05744.1	972	2.78	0.34	2.69	0	0	5.38	0	1.755	1.49
Bradi1g05745.1	Bradi1g05745.1	213	0.45	0.75	0.41	0.36	0.19	1.53	0	1.575	0
Bradi1g05747.1	Bradi1g05747.1	492	0	0	0	0.27	0	0	0	0	0
Bradi1g05749.1	Bradi1g05749.1	413	0.86	0.33	0	0	0	0.16	0	1.725	0
Bradi1g05750.1	Bradi1g05750.1	3740	5.295	2.05	4.72	1.08	1.03	7.71	2.55	4.96	1.41
Bradi1g05752.1	Bradi1g05752.1	492	5.115	0.23	1.46	0.27	0	2.04	0	3.84	1.08
Bradi1g05753.1	Bradi1g05753.1	213	0.45	0.75	0.41	0.36	0.19	1.53	0	1.575	0
Bradi1g05756.1	Bradi1g05756.1	697	190.26	11.27	26.01	1.99	5.64	39.62	144.82	4.095	143.23
Bradi1g05757.1	Bradi1g05757.1	1502	6.245	1.22	3.65	0.32	0.1	8.51	5.21	3.84	1.6
Bradi1g05758.2	Bradi1g05758.2	646	12.47	2.33	8.62	0.54	0.52	8.91	5.68	3.905	1
Bradi1g05760.1	Bradi1g05760.1	505	1.225	0.37	0.9	0	0	1.2	4.48	0	0.12
Bradi1g05761.1	Bradi1g05761.1	1020	13.085	6.7	24.44	0.43	4.66	13.74	4.65	6.56	0.2
Bradi1g05762.1	Bradi1g05762.1	429	0.885	0	1.09	0	0.47	3.56	0	0.62	0
Bradi1g05763.1	Bradi1g05763.1	1537	11.96	2.57	3.67	0.6	0.77	33.05	0	0.42	0.27
Bradi1g05764.1	Bradi1g05764.1	620	1.31	0.42	0.72	0.37	0	4.06	0	1.74	0.54
Bradi1g05765.1	Bradi1g05765.1	123	0	4.3	5.74	2.29	5.86	1.16	0	3.64	0
Bradi1g05766.1	Bradi1g05766.1	525	0	0	0	0	0.11	0	0	0.505	0.81
Bradi1g05767.1	Bradi1g05767.1	324	10.54	81.59	151.46	1.64	48.18	15.14	13.04	36.555	0.44
Bradi1g05768.1	Bradi1g05768.1	699	1.275	0.15	0.39	0	0.46	0.34	0	0	0
Bradi1g05769.1	Bradi1g05769.1	2123	10.78	34.14	65.15	0.35	9.7	0	2.42	17.345	0
Bradi1g05771.1	Bradi1g05771.1	129	0	0.17	0	0	0	0	0	0	0.07
Bradi1g05772.1	Bradi1g05772.1	2253	3.99	16.98	35.78	0.71	8.12	14.89	5.25	14.44	0.23
Bradi1g05773.1	Bradi1g05773.1	114	0	0	0	0	0	0	0	0	0
Bradi1g05774.1	Bradi1g05774.1	363	4.98	15.29	35.36	0	4.61	14.99	5.09	10.77	0
Bradi1g05775.1	Bradi1g05775.1	219	48.05	1.98	6	0	2.33	5.51	16.45	5.755	15.66
Bradi1g05776.1	Bradi1g05776.1	1747	2.535	15.95	30.92	0	5.39	11.1	2.25	19.02	0.24
Bradi1g05777.1	Bradi1g05777.1	236	1.615	0	0.23	0	0	0.64	0	1.195	0.19
Bradi1g05778.1	Bradi1g05778.1	450	0.925	5.46	7.31	0.51	0	1.01	0	3.43	0.24
Bradi1g05779.1	Bradi1g05779.1	429	0	0	0	0	0	0	0	0.05	0
Bradi1g05781.1	Bradi1g05781.1	873	0	0	0	0	0	0	0	0	0
Bradi1g05782.1	Bradi1g05782.1	216	0.19	0	9.7	0	0	8.34	0.03	0.91	0.68
Bradi1g05783.1	Bradi1g05783.1	784	0	0	0	0	0.13	0.01	0	1.46	0
Bradi1g05784.1	Bradi1g05784.1	189	0	0	3.8	0	4.46	0	0	0	0
Bradi1g05785.1	Bradi1g05785.1	582	2.155	0.77	0.99	0	0	1.27	0	0.365	0.32
Bradi1g05786.1	Bradi1g05786.1	549	0.7	8.19	12.39	0.72	0.03	8.19	0	10.405	0.36
Bradi1g05788.1	Bradi1g05788.1	728	0	1.72	3.03	0	0.59	0	5.66	0	0
Bradi1g05789.1	Bradi1g05789.1	141	0	0.11	0	0.21	0	0	1.16	0.3	0.06
Bradi1g05790.1	Bradi1g05790.1	801	0.875	0	0	0	0	2.09	2.93	0.255	0.09
Bradi1g05791.1	Bradi1g05791.1	1061	0	0	0	0	0.3	0	0	3.38	0.23
Bradi1g05792.1	Bradi1g05792.1	282	0	0	0	0	0	0	0	0	0
Bradi1g05793.1	Bradi1g05793.1	291	0	0.05	0.18	0	0.14	0	0	3.765	0
Bradi1g05794.1	Bradi1g05794.1	450	0	0	0	0.51	0	0	0	0	0
Bradi1g05795.1	Bradi1g05795.1	594	0.155	0	0	0	0	0	0	0.045	0
Bradi1g05796.1	Bradi1g05796.1	720	0	0	0	0.07	0	0	0	0	0.18
Bradi1g05797.1	Bradi1g05797.1	297	0.165	0.06	0.04	0.18	0.47	0.33	0	3.79	0.04
Bradi1g05798.1	Bradi1g05798.1	1236	46.64	3.6	9.14	1.04	1.68	10.31	4.28	6.825	7.86
Bradi1g05799.1	Bradi1g05799.1	1515	9	1.06	3.01	0.46	1.11	7.25	2.3	5.36	0.59
Bradi1g05801.1	Bradi1g05801.1	471	13.51	1.68	9.29	0	1.93	7.24	0	10.685	0
Bradi1g05802.1	Bradi1g05802.1	276	4.71	1.56	3.02	0	0.22	5.46	3.56	7.705	0.44
Bradi1g05804.1	Bradi1g05804.1	273	19.045	8.38	22.58	1.98	3.8	10.61	8.34	5.74	1.81
Bradi1g05810.1	Bradi1g05810.1	2046	5.61	4.13	4.54	10.5	5.77	6.31	6.03	8.145	8.49
Bradi1g05813.1	Bradi1g05813.1	1131	0.29	0.45	0.37	0.09	3.31	0.42	2.8	0.14	6.78
Bradi1g05817.1	Bradi1g05817.1	1961	0.08	0.36	0.39	0.07	0.46	0.23	0.47	0.05	0.44
Bradi1g05837.1	Bradi1g05837.1	833	0.24	1.09	4.08	0.94	0	0.06	0	0.07	0.5
Bradi1g05850.1	Bradi1g05850.1	834	0.725	2.7	12.15	1.88	0.24	0.44	0	0.035	0.45
Bradi1g05860.1	Bradi1g05860.1	1619	0	0	0	0	0	0	0	0	0.03
Bradi1g05870.1	Bradi1g05870.1	1458	0.085	0.66	0.5	0.2	0.66	0.6	0.07	0.48	0.51
Bradi1g05880.1	Bradi1g05880.1	2076	0.235	4.62	1.81	0.55	1.88	1.01	0.25	1.78	0.31
Bradi1g05885.1	Bradi1g05885.1	1250	0.69	1.42	0.74	1.03	1.09	0.91	1.16	1.425	1.78
Bradi1g05890.1	Bradi1g05890.1	2861	0.59	0.67	0.81	1.34	1	1.32	0.62	1.055	0.21
Bradi1g05895.1	Bradi1g05895.1	2532	0.13	0.45	0.27	0.64	0.33	0.12	0	0.57	0.13
Bradi1g05900.1	Bradi1g05900.1	630	0.025	0	0.16	0	0.11	0	0	0.575	0.6
Bradi1g05910.1	Bradi1g05910.1	1708	0.015	15.95	36.47	0.27	448.41	41.77	838.1	21479.3	6900.35
Bradi1g05920.1	Bradi1g05920.1	2331	0.215	10.17	5.82	0.6	2.31	2.5	0.68	4.005	0.16
Bradi1g05930.1	Bradi1g05930.1	1713	0	1.47	0.38	7.9	0.12	0.03	0	0.065	0
Bradi1g05940.1	Bradi1g05940.1	987	0.015	0	0.15	0	0.13	0.04	0.1	0.13	0.04
Bradi1g05950.2	Bradi1g05950.2	2686	32.725	39.1	5.94	58.24	7.9	4.34	0	15.005	25.01
Bradi1g05950.3	Bradi1g05950.3	2678	10.1	15.71	38.08	51.35	45.88	40.2	30.61	17.825	6.34
Bradi1g05960.2	Bradi1g05960.2	1632	0.16	0.08	0.09	0.44	0.59	0.03	1.59	0.24	0.51
Bradi1g05970.1	Bradi1g05970.1	2361	12.52	147.08	97.03	8.85	113.67	79.57	53.15	82.115	15.01
Bradi1g05970.2	Bradi1g05970.2	2239	0	0.48	0.48	0	0	0	0	0.435	0
Bradi1g05970.3	Bradi1g05970.3	2407	0.32	1.95	4.52	1.07	0	0	0	2.815	0
Bradi1g05980.1	Bradi1g05980.1	312	32.335	391.68	216	9.31	268.14	77.95	68.85	122.63	99.3
Bradi1g05983.1	Bradi1g05983.1	882	0	0	0	0	0	0.16	0	0	0.05
Bradi1g05986.1	Bradi1g05986.1	675	0.465	0.89	0.07	0.07	0.39	0.15	0.44	0.065	0.06
Bradi1g05990.1	Bradi1g05990.1	387	0.045	0	0	0	0	0	0	0	0
Bradi1g05996.1	Bradi1g05996.1	795	4.205	167.53	91.36	12.8	58.75	48.42	42.37	26.645	23.55
Bradi1g06002.1	Bradi1g06002.1	561	0	0	0	0	0	0	0	0	0
Bradi1g06010.1	Bradi1g06010.1	546	0	0	0	0	0	0	0	0	0
Bradi1g06020.1	Bradi1g06020.1	495	0	0.13	0	0.1	0	0	0	0	1.47
Bradi1g06030.1	Bradi1g06030.1	1822	29.775	0.25	0.77	8.27	1.54	0.87	0.24	0.19	5.37
Bradi1g06036.1	Bradi1g06036.1	1219	40.96	7.32	7.74	142.15	24.03	41.14	57.48	13.63	75.19
Bradi1g06042.1	Bradi1g06042.1	735	1.985	0.53	0.61	11.78	0.18	1.7	1.21	0.45	0.74
Bradi1g06050.1	Bradi1g06050.1	2432	8.02	10.98	18.28	20.55	15.12	43.07	27.56	4.79	9
Bradi1g06060.1	Bradi1g06060.1	1532	2.025	24.37	15.89	2.32	12.67	8.26	11.44	16.94	2.9
Bradi1g06060.2	Bradi1g06060.2	1349	0	0	0	4.23	1.72	2.85	0	1.12	0.75
Bradi1g06070.1	Bradi1g06070.1	1967	12.78	31.77	35.11	20.25	33.15	26.41	25.49	31.11	24.67
Bradi1g06080.1	Bradi1g06080.1	2094	56.025	27.59	55.28	3.11	13.41	15.52	11.17	10.635	9.26
Bradi1g06090.1	Bradi1g06090.1	1546	29.43	63.32	81.03	31.69	87.11	59.93	75.72	56.475	57.4
Bradi1g06095.1	Bradi1g06095.1	282	0.39	1.73	0.94	3.36	0	3.33	0	3.54	0.48
Bradi1g06100.1	Bradi1g06100.1	4088	0.535	10.87	18.24	2.04	8.76	11.65	0.43	15.625	0.61
Bradi1g06100.2	Bradi1g06100.2	4314	0.345	1.68	2.07	0.48	1.28	2.44	2.51	1.125	0.68
Bradi1g06110.1	Bradi1g06110.1	1300	10.525	18.87	33.74	20.83	20.67	42.01	24.14	15.805	28.92
Bradi1g06110.2	Bradi1g06110.2	1325	0.495	7.2	1.43	0	5.82	0	9.38	3.99	0
Bradi1g06121.1	Bradi1g06121.1	682	3.315	3.28	3.16	0	2.87	1.8	0	3.675	4.57
Bradi1g06121.2	Bradi1g06121.2	678	0.5	0	2.82	0.66	6.56	0.37	0.95	0.59	2.4
Bradi1g06130.1	Bradi1g06130.1	501	0	0	0	0	0	0	0	0	0
Bradi1g06140.1	Bradi1g06140.1	537	0	0	0	0.09	0	0	0	0	0
Bradi1g06150.1	Bradi1g06150.1	477	0	0.17	0	1.33	0	0.26	0	0.07	0.1
Bradi1g06160.1	Bradi1g06160.1	4557	16.58	0	0	0.83	0	0	0	0	0.03
Bradi1g06160.2	Bradi1g06160.2	4906	6.03	1.32	1.76	1.89	1.12	0.8	0.41	0.985	1.53
Bradi1g06160.3	Bradi1g06160.3	4289	55.905	0	0	7.96	0	0	0	0	0
Bradi1g06170.1	Bradi1g06170.1	510	0.11	0	0	0	0	0	0	0	0
Bradi1g06177.1	Bradi1g06177.1	4503	0.245	0.77	0.68	0.4	0.59	0.22	0.2	1.07	0.27
Bradi1g06177.2	Bradi1g06177.2	4913	0.06	0.76	0.12	0.69	0.31	0	0	0.2	0.1
Bradi1g06177.3	Bradi1g06177.3	4987	0.04	0	0	0	0	0.31	0	0	0
Bradi1g06190.1	Bradi1g06190.1	990	0.885	2.2	1.68	6.67	6.82	3.99	3.84	3.315	5.6
Bradi1g06200.1	Bradi1g06200.1	4448	8.66	6.42	10.2	3.52	5.7	5.49	4.38	25.94	2.91
Bradi1g06210.1	Bradi1g06210.1	474	0	0	0	0.29	0	0.39	0.54	0	0.56
Bradi1g06220.1	Bradi1g06220.1	901	28.92	285.73	242.72	37.22	234.53	135.39	207.67	433.54	131.25
Bradi1g06220.2	Bradi1g06220.2	802	4.695	113.48	88.24	20.86	110.95	111.74	29.06	143.6	4.9
Bradi1g06225.1	Bradi1g06225.1	432	0	0	0	0.35	0	0	0	0.335	0
Bradi1g06230.1	Bradi1g06230.1	2236	0.495	0.88	0.43	4.97	0.57	0.57	2.23	14.64	0.24
Bradi1g06230.2	Bradi1g06230.2	2239	0	0	0	0.81	0	0.11	0	2.725	0.23
Bradi1g06241.1	Bradi1g06241.1	1445	0.26	0	0	0	0	0	0	0.105	0
Bradi1g06250.1	Bradi1g06250.1	2141	19.32	13.9	13.92	3.83	16.47	13.48	8.97	10.55	10
Bradi1g06260.1	Bradi1g06260.1	405	0.32	0	0.25	0	0	0	0	0	0
Bradi1g06270.1	Bradi1g06270.1	2388	0.12	2.13	1.03	132.43	1.97	1.05	1.38	6.095	1.94
Bradi1g06280.1	Bradi1g06280.1	2418	9.115	0.05	0.02	0	0	0.06	0	0.06	0.15
Bradi1g06290.1	Bradi1g06290.1	2160	19.725	63.09	103.91	17.4	92.73	123.12	125.72	17.995	28.85
Bradi1g06300.1	Bradi1g06300.1	3020	2.27	1.3	2.78	2.15	5.48	4.34	3.86	1.39	4.19
Bradi1g06310.1	Bradi1g06310.1	3962	9.13	21.41	15.76	19.79	20.7	13.8	9.96	16.805	6.16
Bradi1g06315.1	Bradi1g06315.1	493	1.55	0.73	0.92	1.02	0.68	0.96	0	0.245	0.17
Bradi1g06320.1	Bradi1g06320.1	1239	5.985	6.11	6.18	2.73	6.12	18.14	17.33	14.32	21.58
Bradi1g06320.2	Bradi1g06320.2	1309	0.25	0	0.28	0	0.48	0.27	0	0	0
Bradi1g06330.1	Bradi1g06330.1	615	0.83	0.32	3.65	0.08	0.32	0	0	0.165	0.07
Bradi1g06340.1	Bradi1g06340.1	1564	164.965	332.83	146.05	178.57	235.77	226.83	153.17	193.265	79.39
Bradi1g06350.1	Bradi1g06350.1	1832	0.72	20.03	15.43	1.26	15.08	7.67	7.56	17.575	4.55
Bradi1g06360.1	Bradi1g06360.1	1158	8.43	7.21	11.59	24.04	4.5	16.06	11.83	4.06	10.23
Bradi1g06366.1	Bradi1g06366.1	897	32.11	474.73	379.8	56.29	379.14	188.6	260.84	522.02	140.69
Bradi1g06366.2	Bradi1g06366.2	1235	0.24	0.92	0.27	0.65	0.37	0.38	2.17	0.375	0.47
Bradi1g06372.1	Bradi1g06372.1	957	3.545	2.09	3.07	6.85	35.43	16.53	9.4	3.76	8.93
Bradi1g06380.1	Bradi1g06380.1	4679	4.975	8.63	9.15	13.7	6.73	6.59	3.01	2.385	2.84
Bradi1g06380.2	Bradi1g06380.2	4673	0	0	0.01	0	0	2.58	1.46	1.33	0
Bradi1g06380.3	Bradi1g06380.3	4581	0	0	0	0.33	0	0	0	0	0
Bradi1g06387.1	Bradi1g06387.1	2920	24.22	45.85	39.01	32.86	43.62	32.04	21.36	34.785	17.43
Bradi1g06400.1	Bradi1g06400.1	1718	0.37	2.11	1.11	0.47	1.26	1.22	3.17	1.145	0.55
Bradi1g06410.1	Bradi1g06410.1	1380	2.345	6.81	3.87	1.96	2.25	0.98	1.26	4.31	0.33
Bradi1g06420.1	Bradi1g06420.1	1695	41.915	21.42	24.33	2.83	2.16	0.22	1.85	4.33	2.49
Bradi1g06425.1	Bradi1g06425.1	468	0.475	0.14	0	0	0	0	0	0	0.29
Bradi1g06430.1	Bradi1g06430.1	1831	1738.38	52.68	185.22	2.34	10.16	27.26	53.6	1.495	152.16
Bradi1g06430.2	Bradi1g06430.2	1936	22.68	0.48	6.39	0	0.39	0.35	0	0	0.94
Bradi1g06435.1	Bradi1g06435.1	803	0.85	0	0.07	0	0	0	0	0	0
Bradi1g06440.2	Bradi1g06440.2	1569	0.83	0.48	0.79	0.78	3.15	0.51	0	0.5	0.42
Bradi1g06440.3	Bradi1g06440.3	1384	3.08	5.7	6.26	8.81	7.08	6.63	9.9	6.115	11.18
Bradi1g06440.4	Bradi1g06440.4	1229	0.245	0	0	0.5	1.26	0.69	0	0.26	0
Bradi1g06450.1	Bradi1g06450.1	1101	213.86	124.77	85.88	27.6	105.53	21.74	58.57	335.525	26
Bradi1g06460.1	Bradi1g06460.1	1860	0.05	8.12	7.53	0.03	1.9	1.82	3.8	2.255	0.02
Bradi1g06470.1	Bradi1g06470.1	2227	0.705	1.01	0.76	1.5	0.68	1.06	0	0.55	0.52
Bradi1g06470.2	Bradi1g06470.2	1813	4.37	6.62	7.82	16.22	14.66	14.3	13.4	11.05	8.54
Bradi1g06480.1	Bradi1g06480.1	3865	16.74	12.35	11.76	21.36	14.51	18.9	17.16	7.43	18.46
Bradi1g06480.2	Bradi1g06480.2	3966	0	0	0	0	0	0	0	0.375	0
Bradi1g06490.1	Bradi1g06490.1	1395	61.92	9.99	12.38	0.45	3.47	5.74	8.18	0.115	7.45
Bradi1g06495.1	Bradi1g06495.1	1924	0.12	0.73	0.75	0.32	0.27	0.57	0	0.625	0.53
Bradi1g06500.2	Bradi1g06500.2	844	0.14	0.39	0.07	0.17	0	0.18	1.06	0.02	0
Bradi1g06511.1	Bradi1g06511.1	1126	18.055	31.17	32.03	5.3	56.02	40.76	55.72	79.935	63.52
Bradi1g06520.1	Bradi1g06520.1	900	15.15	253.81	192.7	30.04	207.86	172.19	175.22	154.39	59.04
Bradi1g06520.2	Bradi1g06520.2	982	2.41	32.62	20.13	4.85	22.97	34.9	55.13	18.365	13.31
Bradi1g06530.2	Bradi1g06530.2	885	7.43	21.78	19.47	16.94	19.12	17.43	27.48	22.29	31.02
Bradi1g06540.1	Bradi1g06540.1	1970	12.035	39.47	26.82	18.93	44.7	46.34	32.54	22.775	25.9
Bradi1g06550.3	Bradi1g06550.3	1629	1.54	2.64	13.79	0.33	2.05	0.37	1.72	0.185	1.05
Bradi1g06550.4	Bradi1g06550.4	1711	0.395	0	0	0	0	0	0	0	0
Bradi1g06560.1	Bradi1g06560.1	2189	9.925	13.72	78.96	2.8	6.01	6.92	4.78	0.735	1.54
Bradi1g06570.1	Bradi1g06570.1	2896	2.845	0.56	0.23	1.32	0.52	0.76	0.3	0.105	1.33
Bradi1g06570.2	Bradi1g06570.2	3018	0.63	0.27	0.35	0	0.12	0.11	0	0.045	0.19
Bradi1g06580.1	Bradi1g06580.1	1683	15.22	47.67	47.02	64.04	53.78	66.06	50.24	50.835	35.72
Bradi1g06590.1	Bradi1g06590.1	1407	3.96	8.68	4.89	6.22	8.07	4.41	4.54	5.515	3.27
Bradi1g06610.1	Bradi1g06610.1	1540	0.865	1.43	1.6	0.13	1.8	0.21	0	33.09	0.24
Bradi1g06620.2	Bradi1g06620.2	3993	8.645	2.21	2.78	16.69	6.39	1.49	0.75	1.345	0.78
Bradi1g06630.1	Bradi1g06630.1	902	6.78	16.59	15.42	27.07	36.8	24.15	55.36	17.535	15.76
Bradi1g06630.2	Bradi1g06630.2	1023	13.93	68.31	85.16	49.36	52.55	85.36	44.22	48.57	48.8
Bradi1g06636.1	Bradi1g06636.1	840	0	0	0	0	0	0	0	0	0
Bradi1g06640.1	Bradi1g06640.1	1603	7.28	41.33	29.08	4.71	24.32	23.29	14.62	19.58	8.1
Bradi1g06650.2	Bradi1g06650.2	2784	0	0	1.01	0	1.12	0.86	0	1.825	0
Bradi1g06650.3	Bradi1g06650.3	2689	0.19	2.74	0.2	0.84	0.48	0	1.44	0	0.12
Bradi1g06660.1	Bradi1g06660.1	2071	0.265	2.79	2.53	15.6	5.57	8.92	12.5	2.755	4.76
Bradi1g06670.1	Bradi1g06670.1	2521	17.305	2.27	2.02	4.65	4.87	1.8	2.2	1.185	3.79
Bradi1g06680.1	Bradi1g06680.1	815	5.07	2.55	11.54	0.3	0.75	1.07	3.37	0.17	0.05
Bradi1g06686.1	Bradi1g06686.1	937	0.525	0.62	7.22	0.36	0.07	2.25	3.44	0	0.22
Bradi1g06692.1	Bradi1g06692.1	825	141.35	3.58	11.57	0.71	0.48	0.06	0	0.025	3.74
Bradi1g06700.1	Bradi1g06700.1	1228	24.75	46.85	45.77	12.85	37.96	38.75	36	34.625	22.37
Bradi1g06710.1	Bradi1g06710.1	711	0	0	0.14	0	0	0	0	0	0
Bradi1g06720.1	Bradi1g06720.1	1593	0	0	0	0	0	0	0	0	0
Bradi1g06730.1	Bradi1g06730.1	1815	0.155	0	0.08	0	0	0	0	0.025	0
Bradi1g06740.1	Bradi1g06740.1	1587	0	0	0	0	0	0	0	0	0
Bradi1g06750.1	Bradi1g06750.1	1235	70.405	9.66	19.24	0.78	2.61	4.26	9.3	0.86	5.3
Bradi1g06760.1	Bradi1g06760.1	726	3.13	0.41	0.35	0	0.52	0	0	0.25	0.16
Bradi1g06766.2	Bradi1g06766.2	3144	0.21	0.71	0.65	0.23	0.23	0.11	0	0.3	0.03
Bradi1g06772.1	Bradi1g06772.1	1679	54.935	18.56	34.48	2.66	5.86	10.61	6.83	3.28	5.51
Bradi1g06780.1	Bradi1g06780.1	1375	5.65	13.49	14.13	2.21	10.75	6.06	9.6	5.29	4.48
Bradi1g06790.1	Bradi1g06790.1	1546	0.56	4.69	4.12	48.83	3.44	11.81	5.15	1.73	0.55
Bradi1g06790.4	Bradi1g06790.4	1399	0	1.53	0.29	35.96	1.82	0	0.93	0.95	0.42
Bradi1g06800.1	Bradi1g06800.1	1831	34	173.31	253	92.31	109.08	262.36	171.62	108.625	117.18
Bradi1g06810.1	Bradi1g06810.1	1928	9.985	83.63	52.3	8.54	66.45	42.47	52.61	63.85	27.02
Bradi1g06821.1	Bradi1g06821.1	627	95.31	126.44	161.11	105.76	216.39	234.83	277.98	118.485	348.86
Bradi1g06830.1	Bradi1g06830.1	611	0.075	60.77	31.09	0	16.62	6.7	24	18.37	2.9
Bradi1g06840.1	Bradi1g06840.1	636	0	29.81	12.06	2.73	8.43	2.94	13.65	7.43	0.2
Bradi1g06851.1	Bradi1g06851.1	1630	0	0	0	0	0	0	0	207.98	0
Bradi1g06851.2	Bradi1g06851.2	1644	147.73	1430.97	1248.26	318.84	1000.86	1364.17	1137.48	2137.44	539.87
Bradi1g06851.3	Bradi1g06851.3	1636	82.125	1150.74	499.7	118.36	934.61	707.67	321.29	594.045	175.43
Bradi1g06861.1	Bradi1g06861.1	1652	276.13	2028.43	1512.98	337.52	1713	2086.11	1877.73	1976.29	1037.83
Bradi1g06861.2	Bradi1g06861.2	1765	15.45	39.97	33.95	8.34	24.59	38.5	5.08	32.695	36.38
Bradi1g06870.1	Bradi1g06870.1	1816	124.695	1316	1049.46	274.49	1092.03	1141.86	920.61	1548.45	631.03
Bradi1g06880.2	Bradi1g06880.2	1764	0.065	0.04	0.22	1	0	0	0	0	0.02
Bradi1g06883.1	Bradi1g06883.1	2859	0.13	0.07	0	0.13	0.1	0.14	0.4	0.27	0.64
Bradi1g06886.1	Bradi1g06886.1	687	0	0	0	0	0	0	0	0	0
Bradi1g06890.1	Bradi1g06890.1	1109	2664.53	340.93	519.6	5.33	96.2	248.94	277.67	3.14	169.85
Bradi1g06900.1	Bradi1g06900.1	2623	1.895	1.66	0.86	0.62	0	0.42	0	0.44	0.19
Bradi1g06900.2	Bradi1g06900.2	2357	0	0	0	0	0.68	0	0	0.215	0
Bradi1g06900.3	Bradi1g06900.3	2541	0	0	0	0	0	0	0	0	0
Bradi1g06900.4	Bradi1g06900.4	2286	0	0	0.1	0	0	0	0	0	0
Bradi1g06900.5	Bradi1g06900.5	2264	0.05	0	0	0.31	0.1	0	0	0.21	0
Bradi1g06902.1	Bradi1g06902.1	408	0	0	0	0.77	0	0	0	0	0
Bradi1g06904.1	Bradi1g06904.1	602	0.135	0.11	0	0	0.33	0	0	0.185	0
Bradi1g06907.2	Bradi1g06907.2	4048	3.755	6.57	4.26	3.7	4.86	2.57	0	2.615	0.88
Bradi1g06907.3	Bradi1g06907.3	4123	0	0	0	0	0	0.27	0	0.145	0.15
Bradi1g06907.4	Bradi1g06907.4	3976	0	0	0	0	0	0	0	0	0
Bradi1g06907.5	Bradi1g06907.5	3970	0.005	1.97	1.94	0	2.91	1.79	2.14	4.57	0.56
Bradi1g06907.6	Bradi1g06907.6	3073	0	0.66	0	0	0	0	0	0	0
Bradi1g06917.1	Bradi1g06917.1	1498	6.87	22.72	18.62	31.66	11.96	24.02	12.38	21.43	7.53
Bradi1g06930.1	Bradi1g06930.1	935	7.51	66.98	73.69	6.47	67.34	65.65	35.17	45.365	18.16
Bradi1g06945.1	Bradi1g06945.1	2610	1.41	1.49	3.81	2.2	3.77	2.56	2.35	1.865	1.39
Bradi1g06945.2	Bradi1g06945.2	2422	0.23	3.47	0	0	0	0	0	1.17	0
Bradi1g06945.3	Bradi1g06945.3	2532	0	0	0	0	0	0	0	0	0
Bradi1g06945.4	Bradi1g06945.4	1883	0.18	0.08	0	0	0	0.18	0	0.075	0
Bradi1g06945.5	Bradi1g06945.5	1823	0.095	0.09	0	0	0	0	0	0.05	0
Bradi1g06960.1	Bradi1g06960.1	1832	0.025	11.22	6.22	2.57	8.91	5.8	6.25	2.625	0.07
Bradi1g06970.1	Bradi1g06970.1	1727	0	0	0.08	0.08	0	0	0	0	0
Bradi1g06980.1	Bradi1g06980.1	1111	0.345	0.76	0.78	0.47	0	2.31	0	1.325	0
Bradi1g06980.2	Bradi1g06980.2	1537	0.3	0.59	0.57	2.19	0.36	1	0	0.265	0.35
Bradi1g06980.3	Bradi1g06980.3	1310	0.41	0.22	0.44	2.52	0	0.61	0	0.55	0.57
Bradi1g06980.4	Bradi1g06980.4	1072	2.425	2.89	1.75	2.41	3.6	0	4.04	2.43	5.45
Bradi1g06990.1	Bradi1g06990.1	1359	0.285	0.24	0.32	0.85	4.52	0.6	0.04	0	0.57
Bradi1g06997.1	Bradi1g06997.1	3166	4.265	2.51	2.05	1.6	0.88	0.83	0.62	1.29	0.5
Bradi1g07001.1	Bradi1g07001.1	694	1.625	0.56	0.97	2.49	2.47	1.4	1	1.395	5.13
Bradi1g07005.1	Bradi1g07005.1	2031	0	0	0	0	0	0	0	0	0
Bradi1g07010.1	Bradi1g07010.1	2231	4.585	0	0	0	0	0.28	0	0	0.38
Bradi1g07010.2	Bradi1g07010.2	2335	10.555	0.76	2.68	0	0	0	0	0	0
Bradi1g07010.3	Bradi1g07010.3	1592	11.835	1.95	4.24	0.12	0.36	0.15	0	0.025	0.5
Bradi1g07010.4	Bradi1g07010.4	2253	5.74	0.23	0	0.21	0	0	0	0	0
Bradi1g07020.1	Bradi1g07020.1	2446	29.605	80.23	83.46	163.96	78.75	73.69	63.59	56.815	50.74
Bradi1g07027.1	Bradi1g07027.1	1636	44.475	59.81	51.35	109.74	92.1	65.68	91.75	121.5	74.75
Bradi1g07035.1	Bradi1g07035.1	3081	2.2	2.95	1.93	5.64	3.54	1.9	1.05	1.515	0.78
Bradi1g07043.1	Bradi1g07043.1	777	0.525	0	0	0.95	0	0.06	0	0	0.11
Bradi1g07051.1	Bradi1g07051.1	351	0	0	0	0	1.41	0	0	0	0
Bradi1g07060.1	Bradi1g07060.1	3651	3.805	1.39	10.49	1.15	0.56	0.97	1.1	0.125	1.65
Bradi1g07070.1	Bradi1g07070.1	1660	28.005	7.27	10.76	10.89	14.63	12.14	14.13	13.775	20.35
Bradi1g07080.1	Bradi1g07080.1	513	33.98	8.93	10.1	2.34	33.84	7.23	11.05	12.485	44.05
Bradi1g07090.1	Bradi1g07090.1	2409	0.725	3.5	1.84	0.48	2.36	1.61	0.9	2.73	0.71
Bradi1g07110.1	Bradi1g07110.1	2857	4.63	6.1	13.84	5.68	7.53	12.53	7.55	3.11	4.28
Bradi1g07110.4	Bradi1g07110.4	3921	3.615	16.05	13.87	3.53	11.2	8.4	8.04	9.09	2.9
Bradi1g07120.1	Bradi1g07120.1	1741	69.335	1.46	2.16	10	0.43	1.5	2.65	0.105	3.45
Bradi1g07126.2	Bradi1g07126.2	1155	3.11	0.67	0.21	0	0.22	0.08	0	0.095	0.29
Bradi1g07133.1	Bradi1g07133.1	2045	11.525	0	0	0	0	0	0	0.075	0
Bradi1g07133.2	Bradi1g07133.2	2000	32.905	5.4	10.9	0.62	1.29	1.36	0.55	0.74	1.16
Bradi1g07133.3	Bradi1g07133.3	1955	18.485	0.42	1.02	0	0.09	0.11	0	0.245	0.13
Bradi1g07140.1	Bradi1g07140.1	2346	103.56	10.51	15.39	100.78	8.1	9.74	3.29	4.22	7.47
Bradi1g07150.1	Bradi1g07150.1	1236	44.445	120.05	120.97	184.57	121.28	109.78	95.54	156.59	62.71
Bradi1g07160.1	Bradi1g07160.1	1907	68.845	1196.54	849.09	406.66	561.82	690.9	474.72	454.32	120.13
Bradi1g07170.1	Bradi1g07170.1	1703	902.035	33.36	102.95	6.69	16.85	35.24	32.3	13.62	104.53
Bradi1g07180.1	Bradi1g07180.1	3427	5.665	69.53	49.29	7.49	59.3	93.19	21.64	34.255	7.27
Bradi1g07185.1	Bradi1g07185.1	466	0.98	0	0.11	0	0.87	0.2	0	0.13	0.28
Bradi1g07190.1	Bradi1g07190.1	3475	1.085	15.57	20.37	2.41	14.33	4.48	2.24	5.06	2.81
Bradi1g07195.1	Bradi1g07195.1	282	0	0	0	0	0	0	0	0.11	0
Bradi1g07200.1	Bradi1g07200.1	2731	8.52	4.84	5.29	35.85	10.88	3.77	1.96	5.085	7.18
Bradi1g07210.1	Bradi1g07210.1	573	23.015	218.33	158	31.17	162.36	84.17	89.76	179.445	58.42
Bradi1g07220.1	Bradi1g07220.1	1963	7.38	25.69	21.93	7.8	17.57	7.18	9.09	8.445	6.66
Bradi1g07225.1	Bradi1g07225.1	955	0.045	0.07	0.1	0.26	0	0.05	0	0.09	0.04
Bradi1g07230.1	Bradi1g07230.1	682	73.78	260.99	278.93	526.78	276.72	195.69	160.24	194.615	114.62
Bradi1g07237.1	Bradi1g07237.1	2070	21.435	0.77	1.95	4.1	6.35	16.3	7.14	1.6	20.18
Bradi1g07247.1	Bradi1g07247.1	1547	0	0	0	0	0	0	0	0.36	0
Bradi1g07247.2	Bradi1g07247.2	1544	0	4.51	4.28	0.53	1.01	0.53	0.13	0.545	0.35
Bradi1g07247.3	Bradi1g07247.3	1419	0.085	2.17	0.49	0	1.41	0	0	0.185	0
Bradi1g07260.1	Bradi1g07260.1	1332	0.03	0	0	0.18	0	0	0.8	2.48	0.12
Bradi1g07270.1	Bradi1g07270.1	2188	0.045	25.17	10.92	1.56	6.77	1.99	0.31	3.64	0.09
Bradi1g07277.1	Bradi1g07277.1	2904	4.155	37.32	27.6	237	26.03	34.96	7.76	8.6	7.26
Bradi1g07290.2	Bradi1g07290.2	1644	0	0	0	0	0	0	0	0	0
Bradi1g07290.3	Bradi1g07290.3	1641	0	9.05	2.99	0	0.53	0	0	2.01	0
Bradi1g07300.1	Bradi1g07300.1	1452	0.355	9.5	6.54	6.98	4.71	6.51	18.83	4.245	2.01
Bradi1g07310.2	Bradi1g07310.2	477	0.035	0.98	0.95	0.11	0.71	0.2	0	0	0.27
Bradi1g07320.1	Bradi1g07320.1	1543	12.495	5.28	5.08	6.34	9.64	10.25	6.91	5.05	17.71
Bradi1g07325.1	Bradi1g07325.1	653	0	0	0	0	0	0	0	0.045	0.13
Bradi1g07330.1	Bradi1g07330.1	984	2.43	0.26	2.64	10.89	4.37	0.6	5.16	0.31	18.7
Bradi1g07340.1	Bradi1g07340.1	2243	22.11	8.09	15.85	0.26	3.03	2.9	2.52	1.27	1.58
Bradi1g07350.1	Bradi1g07350.1	1321	0.235	0.78	0.4	0.07	0.42	0.17	0	1.24	0.06
Bradi1g07360.1	Bradi1g07360.1	2668	6.62	11.28	9.94	5.98	7.91	10.76	14.37	3.96	10.88
Bradi1g07370.1	Bradi1g07370.1	1069	153.675	128.11	246.32	4.45	52.58	65.81	38.42	14.8	19.75
Bradi1g07380.1	Bradi1g07380.1	1914	7.605	6.34	5.09	5.64	4.13	4.22	4.07	4.82	4.88
Bradi1g07390.2	Bradi1g07390.2	2543	1.03	15.42	6.86	4.78	5.33	0.81	0.24	3.135	0.71
Bradi1g07390.3	Bradi1g07390.3	3140	0.11	0	0	0.01	0	0	0	0.035	0.13
Bradi1g07390.4	Bradi1g07390.4	3023	0.385	0.41	0.23	2.46	0.23	0	0	0.26	0
Bradi1g07400.1	Bradi1g07400.1	2263	5.25	29.63	22.37	7.07	30.01	22.86	24.24	25.27	14.83
Bradi1g07410.1	Bradi1g07410.1	2183	0.845	10.65	11.72	7.44	10.38	20.46	9.55	12.64	3.18
Bradi1g07420.1	Bradi1g07420.1	558	0.06	20.01	11.85	0.18	14.7	0.75	0.36	11.17	0.15
Bradi1g07430.1	Bradi1g07430.1	1380	5.305	4.91	4.08	2.31	5.47	4.4	27.58	12.385	51.84
Bradi1g07441.1	Bradi1g07441.1	1020	81.68	76.7	70.59	81.8	110.03	39.9	39.32	74.295	56.43
Bradi1g07450.1	Bradi1g07450.1	921	6.215	9.12	5.27	0.48	5.32	0.75	3.13	2.03	0.95
Bradi1g07457.1	Bradi1g07457.1	2473	0.655	21.15	12.38	1.3	18.93	26.93	14.92	5.79	1.44
Bradi1g07470.1	Bradi1g07470.1	1273	59.325	20.54	30.52	2.74	9.61	16.8	7.31	6.485	23.67
Bradi1g07470.2	Bradi1g07470.2	1172	6.225	4.98	3.59	1.35	2.27	1.15	0	2.54	1.79
Bradi1g07480.1	Bradi1g07480.1	2391	2.735	15.61	26.79	25.52	21.06	13	24.83	12.37	10.17
Bradi1g07490.1	Bradi1g07490.1	1207	3.72	26.71	18.15	6.19	20.47	21.94	15.68	22.165	12.56
Bradi1g07490.3	Bradi1g07490.3	929	0	1.14	0	0	0	1.4	0	1.41	0
Bradi1g07490.4	Bradi1g07490.4	909	3.04	0	1	0.26	1.32	0	4.4	0.64	0
Bradi1g07492.1	Bradi1g07492.1	1728	0	0	0.08	0	0	0.08	1.59	0	0.07
Bradi1g07495.1	Bradi1g07495.1	243	40.33	18.14	31.95	1.1	5.91	5.59	3.1	0.495	7.14
Bradi1g07500.1	Bradi1g07500.1	309	0	0	0	0	0	0.63	3.72	0.2	13.36
Bradi1g07511.1	Bradi1g07511.1	1678	0.26	4.04	3.93	0.26	2.68	0.95	0.63	0.855	0.67
Bradi1g07520.2	Bradi1g07520.2	1090	7.64	94.87	127.6	56.19	91.83	153.55	95.33	76.075	48.56
Bradi1g07530.1	Bradi1g07530.1	744	623.585	55.29	147.87	0	17.07	62.87	106.87	0.135	98.52
Bradi1g07530.3	Bradi1g07530.3	811	387.4	69.69	176.02	4.96	41.29	105.65	108.09	3.79	67.06
Bradi1g07540.2	Bradi1g07540.2	2469	5.105	7.57	8.68	6.29	9.43	14.61	8.58	3.975	3.81
Bradi1g07550.1	Bradi1g07550.1	1001	26.83	31.24	26.13	4.28	74.88	17.1	26.35	36.245	61.69
Bradi1g07560.1	Bradi1g07560.1	1405	52.495	13.52	14.39	3.88	6.29	6.51	4.09	7.93	3.39
Bradi1g07565.1	Bradi1g07565.1	1953	0.12	0.07	0.07	0.25	0	0.07	0.64	0	0.13
Bradi1g07570.1	Bradi1g07570.1	2337	18.69	22.94	18.29	50.95	20.84	18.13	13.62	11.12	7.8
Bradi1g07570.2	Bradi1g07570.2	2356	3.235	3.83	4.52	3.76	3.56	1.65	0	1.865	1.23
Bradi1g07577.1	Bradi1g07577.1	1986	7.33	6.3	10.65	13.78	10.6	13.18	17.95	6.795	12.99
Bradi1g07590.1	Bradi1g07590.1	1511	3.91	17.7	12.51	2.19	10.51	4.91	5.37	7.92	1.61
Bradi1g07590.2	Bradi1g07590.2	1162	0.025	2.87	1.07	0.77	0.82	0.78	10.82	0.455	0.02
Bradi1g07600.1	Bradi1g07600.1	1167	0.085	12.58	4.3	0	1	0.04	0	1.05	0
Bradi1g07611.1	Bradi1g07611.1	475	2.77	8.04	7.17	4.27	8.68	2.54	0	5.045	2.81
Bradi1g07620.1	Bradi1g07620.1	1816	14.575	26.11	25.06	20.87	33.52	31.05	47.19	21.54	48.77
Bradi1g07620.2	Bradi1g07620.2	2058	1.14	2.82	0.77	4.49	2.38	3.44	0	2.035	3.8
Bradi1g07630.1	Bradi1g07630.1	1571	34.24	13.48	14.97	22.9	91.57	45.59	61.01	30.58	46.19
Bradi1g07635.1	Bradi1g07635.1	1091	0.83	3.42	2.63	0.84	7.31	1	2.59	1.26	2.16
Bradi1g07640.1	Bradi1g07640.1	1689	6.745	18.92	17.29	5.35	19.5	7.53	6.36	16.24	3.66
Bradi1g07650.1	Bradi1g07650.1	2905	4.71	8.75	7.52	12.8	13.18	9.72	5.05	8.89	3.92
Bradi1g07660.1	Bradi1g07660.1	810	6.595	2.89	7.89	20.21	11.01	3.86	4.74	1.065	7.92
Bradi1g07670.2	Bradi1g07670.2	1938	0.12	0	0.02	0	0.03	0.02	0	0.105	0.03
Bradi1g07680.2	Bradi1g07680.2	1146	0.215	0	0	0	0	0	0	0.61	0
Bradi1g07680.3	Bradi1g07680.3	1143	0.665	0.06	0.04	1.23	0	0	0	0.81	0
Bradi1g07686.1	Bradi1g07686.1	975	0	0	0	0	0	0	0	0.12	0
Bradi1g07692.1	Bradi1g07692.1	1758	0.2	4.58	3.52	33.64	3.75	3.18	3.12	1.99	1.43
Bradi1g07700.1	Bradi1g07700.1	2845	0.275	0	0.05	27.86	0.63	0.33	1.08	0.045	1.75
Bradi1g07710.1	Bradi1g07710.1	1863	4.29	12.28	9.53	5.36	13.58	8.48	5.91	18.275	4.61
Bradi1g07717.1	Bradi1g07717.1	3890	5.15	15.39	11.09	16.1	16.4	13.62	7.89	16.93	5.69
Bradi1g07717.2	Bradi1g07717.2	3818	0	2.11	0	0	0	0	0.89	0.01	0
Bradi1g07737.1	Bradi1g07737.1	1164	0	0	0	0	0	0.7	0.29	0	0
Bradi1g07750.1	Bradi1g07750.1	1708	5.31	13.11	12.78	6.05	9	7.63	11.7	8.575	5.75
Bradi1g07755.1	Bradi1g07755.1	3413	2.44	4.13	2.68	1.16	2.22	2.1	0.36	2.115	1.39
Bradi1g07760.1	Bradi1g07760.1	2307	0.195	14.48	10.59	2.49	10.3	5.7	1.7	12.315	2.02
Bradi1g07770.1	Bradi1g07770.1	1055	0.05	0.79	0.93	5.39	9.67	1.25	4.29	2.94	8.23
Bradi1g07780.1	Bradi1g07780.1	1438	1.13	77.56	102.34	8.59	67.8	27.25	82.83	81.74	16.73
Bradi1g07790.1	Bradi1g07790.1	1254	0.175	0	0	0.15	1.08	0.14	0.04	0.14	0.07
Bradi1g07797.2	Bradi1g07797.2	2143	1.51	3.77	2.16	0.07	0.9	0.38	0.67	1.885	0.32
Bradi1g07797.3	Bradi1g07797.3	1518	0.285	11.51	4.26	0	0	0	0	1.835	0.03
Bradi1g07810.1	Bradi1g07810.1	1755	26.59	47.53	37.06	18.06	42.55	45.63	45.04	25.62	42.73
Bradi1g07820.2	Bradi1g07820.2	1289	0.025	0	0	0	0.33	0.39	0	0.21	0.21
Bradi1g07820.3	Bradi1g07820.3	1321	0	0.75	0.45	0	0	0.95	0.48	0.225	0
Bradi1g07820.4	Bradi1g07820.4	1108	1.36	2.37	1.73	4.82	0	2.36	1.24	0.555	0
Bradi1g07820.5	Bradi1g07820.5	1223	0.145	2.91	3.23	10.11	5	3.26	0.34	3.645	1.29
Bradi1g07820.6	Bradi1g07820.6	1444	0.325	3.04	0.78	0	1.07	0	0	0	0
Bradi1g07820.7	Bradi1g07820.7	1514	0	0	0.1	1.13	0	0	0	0.5	0
Bradi1g07820.8	Bradi1g07820.8	1418	0	0	0	0	0	0	0	0	0
Bradi1g07830.1	Bradi1g07830.1	2572	6.665	2.81	2.74	2.33	4.18	2.51	3.93	5.41	2.53
Bradi1g07840.1	Bradi1g07840.1	2828	3.825	243.85	151.19	7.24	142.92	43.62	13.05	101.33	1.58
Bradi1g07850.1	Bradi1g07850.1	2538	0.37	3.27	2.04	0.6	1.74	1.55	0.72	2.33	0.42
Bradi1g07860.1	Bradi1g07860.1	1208	1.495	28.62	13.29	1.84	24.13	9.89	8.92	22.68	3.51
Bradi1g07870.1	Bradi1g07870.1	1754	11.14	18.07	17.89	24.91	32.87	25.56	32.77	21.015	52.76
Bradi1g07880.1	Bradi1g07880.1	989	3.875	150	60.15	0.3	79.76	13.26	4.73	85.5	4.57
Bradi1g07890.1	Bradi1g07890.1	697	2.035	9.36	4.69	20.61	9.47	12.19	10.26	232.84	17.23
Bradi1g07900.1	Bradi1g07900.1	693	0	10.29	10.52	10.95	66.16	85.12	45.58	68.975	8.71
Bradi1g07910.1	Bradi1g07910.1	1770	5.435	64.99	44.37	4.17	40.31	20.41	24	20.685	6.56
Bradi1g07920.1	Bradi1g07920.1	1639	5.105	21.2	20.2	14.97	18.34	17.89	22.47	13.285	15.09
Bradi1g07930.1	Bradi1g07930.1	1889	50.03	1.76	4.39	0.41	13.22	0.62	0.81	2.855	3.3
Bradi1g07936.1	Bradi1g07936.1	1432	0.11	7.39	6.6	0.67	36.27	6.6	4.56	4.91	1.89
Bradi1g07942.1	Bradi1g07942.1	2544	0	0.2	0.04	0.3	0.07	0.14	0.02	0.115	0.03
Bradi1g07950.1	Bradi1g07950.1	2073	0.085	4.6	1.95	0.72	2.85	1.65	3.13	2.905	0.63
Bradi1g07950.2	Bradi1g07950.2	2099	0	0	0	0	0	0	0	0	0
Bradi1g07960.2	Bradi1g07960.2	3873	0.165	0	0	0	0	0	0	0	0
Bradi1g07960.3	Bradi1g07960.3	2063	0.82	1.11	0.9	0.05	0.59	0.34	0.77	0.85	0.89
Bradi1g07960.4	Bradi1g07960.4	3372	0.225	0.1	0.04	0	0.1	0	0	0.095	0.06
Bradi1g07970.1	Bradi1g07970.1	1542	0	0.04	0.06	0	0.13	2.02	6.6	0.015	1.33
Bradi1g07980.1	Bradi1g07980.1	1461	52.06	16.33	40.25	1.11	4.5	7.18	8.7	1.56	8.37
Bradi1g07990.1	Bradi1g07990.1	855	0.535	7.43	5.69	0.92	3.14	1.13	0.57	1.735	0.88
Bradi1g08000.1	Bradi1g08000.1	4179	9.79	18.26	27.33	21.76	23.69	20.91	14.5	6.545	9.22
Bradi1g08000.2	Bradi1g08000.2	4083	1.22	1.95	0.07	0	0.72	0.83	0	1.755	3.37
Bradi1g08010.1	Bradi1g08010.1	3513	0.04	13.01	7.09	6.25	5.96	3.23	2.79	1.985	1.06
Bradi1g08020.1	Bradi1g08020.1	1147	18.48	49.93	55.75	68.43	48.11	64.75	50.67	69.2	50.94
Bradi1g08030.1	Bradi1g08030.1	1043	0.115	113.12	79.64	1.86	36.36	7.49	10.46	21.36	0.83
Bradi1g08040.1	Bradi1g08040.1	1199	9.525	22.48	27.6	11.39	29.19	25.31	30.27	24.855	35.91
Bradi1g08040.2	Bradi1g08040.2	796	0	0	0	0	0	0	0	0	0.23
Bradi1g08050.1	Bradi1g08050.1	633	0.03	0.11	0.17	0	0	0	0	0	0.09
Bradi1g08060.1	Bradi1g08060.1	2793	2.665	2.15	0.8	0	3.27	3.81	0.79	0.485	2.65
Bradi1g08060.2	Bradi1g08060.2	2735	24.355	27.33	24.25	7.62	44.96	63.93	42.84	11.815	14.98
Bradi1g08070.1	Bradi1g08070.1	3402	8.635	32.06	29.44	47.71	133.52	84.64	53.14	24.325	18.31
Bradi1g08075.1	Bradi1g08075.1	708	0.03	0	0	0	0	0.28	1.67	0	1.69
Bradi1g08080.1	Bradi1g08080.1	1680	5.85	14.13	12.9	8.06	19.36	11.67	6.38	9.19	9.87
Bradi1g08094.1	Bradi1g08094.1	954	0	0	0	0	0.16	0	0	0	0
Bradi1g08094.2	Bradi1g08094.2	1227	0	0	0.24	0.1	7.96	0.19	2.69	2.83	1.21
Bradi1g08106.2	Bradi1g08106.2	1677	2.085	1.1	1.41	0.66	2.72	0.59	3.9	0.43	2.56
Bradi1g08120.1	Bradi1g08120.1	2233	23.935	207.89	918.07	61.4	110.84	171.36	120.81	51.97	60.44
Bradi1g08130.1	Bradi1g08130.1	3493	0.56	6.49	16.78	2.77	6.26	14.73	10.75	2.355	3.89
Bradi1g08135.1	Bradi1g08135.1	870	0.755	4.02	22.74	1.78	0.08	0.85	0	0.115	0
Bradi1g08135.2	Bradi1g08135.2	595	0.03	0	0	0	0.94	0	0	0	0
Bradi1g08140.1	Bradi1g08140.1	2315	0.045	0.58	2.49	0.19	0.08	0.02	0	0.055	0.1
Bradi1g08145.1	Bradi1g08145.1	1904	0.68	0.33	0.81	0.29	0.29	0.07	0	0.04	0.06
Bradi1g08150.1	Bradi1g08150.1	1428	2.955	0	0.27	0	0.32	0	0	0.255	0
Bradi1g08157.1	Bradi1g08157.1	1558	6.805	0.49	2.72	0.41	0.83	2.12	2.14	0.525	3.21
Bradi1g08170.1	Bradi1g08170.1	1149	0	0	0	0	0	0	0	0.02	0
Bradi1g08177.1	Bradi1g08177.1	1389	0.055	0	0.47	0.18	0.05	0	1.22	0.02	0.3
Bradi1g08190.1	Bradi1g08190.1	1930	46.98	0.43	2.34	0.68	1.43	0.47	0.55	7.555	5.82
Bradi1g08201.1	Bradi1g08201.1	771	27.39	171.48	137.9	48.48	201.61	136.51	112.69	136.005	87.65
Bradi1g08210.1	Bradi1g08210.1	3512	0.11	0.93	0.84	0.47	0	0	0	2.225	0.33
Bradi1g08210.2	Bradi1g08210.2	3515	1.305	5.88	2.67	0.01	7.52	1.95	0	7.01	0.67
Bradi1g08210.3	Bradi1g08210.3	3434	0	0	1.2	0	0	0	2.7	0	1.24
Bradi1g08217.2	Bradi1g08217.2	1201	17.64	25.16	26.14	30.21	36.74	31.84	26.46	19.725	30.54
Bradi1g08217.3	Bradi1g08217.3	1318	0	0	0.32	0	1.02	0	0	0	0
Bradi1g08230.2	Bradi1g08230.2	1112	0.365	37.22	12.43	0	45.31	18.02	9.09	10.15	0.74
Bradi1g08230.3	Bradi1g08230.3	1015	0.02	0	1.27	0	2.99	1.53	0	0.64	0
Bradi1g08235.1	Bradi1g08235.1	1367	0.285	0.42	0.51	0	1.48	0	0	0.265	0
Bradi1g08235.2	Bradi1g08235.2	1355	0.01	0.05	0	0	0.15	0	0	0	0
Bradi1g08235.3	Bradi1g08235.3	1412	0.95	2.15	0	0	1.39	0	0	0.335	0
Bradi1g08235.4	Bradi1g08235.4	1424	7.58	15.63	9.74	3.7	11.32	2.87	0	2.385	1.32
Bradi1g08235.5	Bradi1g08235.5	1320	0.02	0	0	0	0	0	0	0.09	0
Bradi1g08235.6	Bradi1g08235.6	1332	0.51	0	1.18	0	0	0	4.08	0.215	2.12
Bradi1g08240.1	Bradi1g08240.1	4080	11.25	11.46	12.18	6.03	13.94	6.83	4.42	5.075	3.59
Bradi1g08250.1	Bradi1g08250.1	570	0.03	0	0	0	0	0.08	0	0	0
Bradi1g08260.1	Bradi1g08260.1	925	40.435	664.23	456.96	61.07	503.84	225.04	232.92	498.315	102.66
Bradi1g08270.3	Bradi1g08270.3	2702	1.38	1.41	1.9	7.48	1.87	3.42	2.37	0.3	1.42
Bradi1g08280.1	Bradi1g08280.1	2425	28.92	12.67	14.92	16.79	8.26	10.64	4.07	6.23	5.07
Bradi1g08287.1	Bradi1g08287.1	2960	3.695	13.31	9.95	16.01	7.14	8.45	8.92	9.29	4.43
Bradi1g08290.1	Bradi1g08290.1	1171	0.115	0.11	0.21	0.17	0.06	0.04	0	0.095	0.14
Bradi1g08294.1	Bradi1g08294.1	1797	3.095	11.23	7.41	1.47	7.01	6.32	11.78	8.06	5.85
Bradi1g08294.2	Bradi1g08294.2	1784	0	0	0	0	0	0	0	0	0
Bradi1g08294.3	Bradi1g08294.3	1688	0	0	0.49	0	0	0.22	0	0	0
Bradi1g08301.1	Bradi1g08301.1	2355	5.195	8.51	11.92	20.16	12.95	11.64	8.43	6.165	10.67
Bradi1g08310.1	Bradi1g08310.1	4883	2.395	3.3	9.12	1.09	3.23	6.05	7.93	1	2.37
Bradi1g08310.2	Bradi1g08310.2	1720	22.145	48.91	136.65	22.6	57.64	138.1	103.9	36.735	61.25
Bradi1g08310.3	Bradi1g08310.3	4879	0	0.12	0.13	0	0	0.07	0	0	0
Bradi1g08320.2	Bradi1g08320.2	943	3.99	26.11	19.01	5.02	13.97	12.94	5.49	4.105	9.02
Bradi1g08326.1	Bradi1g08326.1	1176	0	72.98	50.26	0.05	4.79	3.83	0	0.21	0.18
Bradi1g08333.1	Bradi1g08333.1	997	0.355	3.2	1.56	1.03	1.98	0.94	0	2.945	0.69
Bradi1g08340.1	Bradi1g08340.1	1192	17.39	51.27	58.29	23.53	31.87	13.59	7.96	0.515	10.57
Bradi1g08350.1	Bradi1g08350.1	2416	14.025	15.61	14.42	20.51	22.49	13.94	12.18	11.42	18.14
Bradi1g08357.1	Bradi1g08357.1	1576	553.565	0.12	0.55	15.8	8.79	0.69	1.41	0.115	7.99
Bradi1g08370.10	Bradi1g08370.10	791	0.43	0	0.29	0	0	0	0	0	0
Bradi1g08370.2	Bradi1g08370.2	1199	1.385	2.37	0	0	0	0	0	0.565	0
Bradi1g08370.3	Bradi1g08370.3	1612	0.265	0.45	0.13	0.32	0	0.07	1.76	0.06	0.08
Bradi1g08370.4	Bradi1g08370.4	1024	0.225	0	0.34	0	0	0	0	0	0
Bradi1g08370.5	Bradi1g08370.5	1439	1.325	3.58	0.97	1.8	1.38	0.41	0	0.185	0.49
Bradi1g08370.6	Bradi1g08370.6	1229	3.545	0.59	0.07	0.12	0.32	0.02	0	0.025	0.18
Bradi1g08370.7	Bradi1g08370.7	1402	0.68	0	4.11	7.1	1.93	2.05	0	2.545	2.3
Bradi1g08370.8	Bradi1g08370.8	1230	7.92	0.08	0.22	0	0	0	0	0.27	0
Bradi1g08370.9	Bradi1g08370.9	1192	2.36	0	0.37	0.56	0.46	0.14	0	0.94	1.1
Bradi1g08380.1	Bradi1g08380.1	1694	2.345	0.69	2.89	0.65	2.97	5.02	3.79	1.52	4.31
Bradi1g08380.3	Bradi1g08380.3	1332	5.59	3.67	10.09	3.16	4.5	18.72	12.7	11.14	17.68
Bradi1g08390.1	Bradi1g08390.1	1619	0	0	0	0.22	0	0	0	0.415	1.01
Bradi1g08390.2	Bradi1g08390.2	1466	1.66	0	0	0	0	1.88	0	0.54	0
Bradi1g08390.3	Bradi1g08390.3	1460	0	2.83	0	3.49	0	0	0.05	0.34	0
Bradi1g08390.4	Bradi1g08390.4	1462	4.34	1.8	2.53	1.97	7.2	1.52	0	1.03	2.18
Bradi1g08390.5	Bradi1g08390.5	1459	0	0	0	0	0	0	4.35	0	0
Bradi1g08390.6	Bradi1g08390.6	1708	0	0	0	0	0	0	0	0	0
Bradi1g08390.7	Bradi1g08390.7	1703	0.075	0	0	0.43	0	0	0	0.3	0.27
Bradi1g08390.8	Bradi1g08390.8	1549	0.405	0.87	0.24	0	1.07	0.33	0	0.115	0
Bradi1g08400.1	Bradi1g08400.1	4240	19.085	20.13	25.65	26.35	16.52	16.4	4	20.68	7.74
Bradi1g08400.2	Bradi1g08400.2	4497	0.62	0.55	1.07	3.83	0.42	1.12	0	0.865	0.23
Bradi1g08410.2	Bradi1g08410.2	1331	0.66	2.22	12.3	24.26	3.64	9.02	7.12	0.875	7.97
Bradi1g08410.3	Bradi1g08410.3	1215	5.14	13.09	76.91	76.77	77.59	94.3	154.09	7.435	83.52
Bradi1g08410.4	Bradi1g08410.4	1105	4.08	28.7	81.74	130.91	121.15	119.23	227.53	5.135	6.64
Bradi1g08421.1	Bradi1g08421.1	4223	19.945	8.92	7.07	0.92	3.6	7.7	12.99	0.28	3.34
Bradi1g08421.2	Bradi1g08421.2	3451	0	1.1	0.18	0.51	1.93	0	0	0.505	1.84
Bradi1g08430.1	Bradi1g08430.1	4356	0.61	0.32	0.26	0.6	0.44	0.49	0.01	0.51	0.12
Bradi1g08435.1	Bradi1g08435.1	431	0.275	0	0	0	0	0	0	0.07	0
Bradi1g08440.2	Bradi1g08440.2	788	16.745	30.61	28.46	18.56	56.22	38.33	45.01	37.205	47.68
Bradi1g08451.1	Bradi1g08451.1	2241	0.005	0.06	0	0	0.15	9.05	1.37	0	0
Bradi1g08460.1	Bradi1g08460.1	1536	1.315	38.52	13.23	0.28	14.58	2.62	4.48	14.835	0.35
Bradi1g08470.1	Bradi1g08470.1	2447	11.625	31.2	27.49	8.95	28.89	23.56	16.29	15.395	17.32
Bradi1g08480.1	Bradi1g08480.1	1699	27.855	76	91.48	12.65	60.75	47.57	33.45	54.17	14.59
Bradi1g08490.2	Bradi1g08490.2	459	14.19	0.73	0.55	4.07	2.65	0	0.66	1.415	2.9
Bradi1g08500.1	Bradi1g08500.1	4226	0.125	30.78	15.24	1.17	10.53	5.56	0.91	4.485	0.1
Bradi1g08505.1	Bradi1g08505.1	660	0	0.55	0	0.22	0	0.24	1.26	0.215	0.55
Bradi1g08510.1	Bradi1g08510.1	1556	3.42	13.71	9.36	2.02	15.66	7.81	10.68	18.355	7.21
Bradi1g08510.2	Bradi1g08510.2	1171	0.3	0	0	0.32	0	0.62	0	0.065	0
Bradi1g08510.3	Bradi1g08510.3	1249	0.44	1.38	0.89	0	0.45	0	0	0.495	0.18
Bradi1g08517.1	Bradi1g08517.1	1104	12.465	2.8	3.96	0.13	1.23	0.45	11.85	46.815	77.78
Bradi1g08521.1	Bradi1g08521.1	1086	0	0	0	0.72	0	0.08	0	0.075	0.08
Bradi1g08525.1	Bradi1g08525.1	420	0	0	0	0	0	0	0	0	0
Bradi1g08530.1	Bradi1g08530.1	1121	1.26	37.81	20.63	0.58	11.39	6.1	8.93	9.71	1.44
Bradi1g08530.2	Bradi1g08530.2	1039	0	3.61	0	0.17	0	0	0	0	0
Bradi1g08540.1	Bradi1g08540.1	2972	2.565	9.19	5.14	9.18	3.18	6.09	0	4.46	1.58
Bradi1g08540.2	Bradi1g08540.2	2921	0	0	2.21	0.91	2.6	0	4.32	0.235	1.56
Bradi1g08550.1	Bradi1g08550.1	2296	2.8	3.94	17.42	19.44	8.36	15.37	17.22	3.66	39.55
Bradi1g08550.2	Bradi1g08550.2	2285	18.555	40.17	9.31	15.49	35.73	52.43	140.13	34.765	58.43
Bradi1g08550.3	Bradi1g08550.3	2357	0.98	0.81	0.55	3.55	19.1	9.41	24.33	0.365	7.77
Bradi1g08550.4	Bradi1g08550.4	2467	1.025	2.67	3.16	4.79	4.75	6.21	28.1	4.735	45.03
Bradi1g08550.5	Bradi1g08550.5	2500	0	49.51	18.97	62.2	10.29	34.09	21.14	14.32	2.75
Bradi1g08560.2	Bradi1g08560.2	2472	0	0	0.42	0	0	0	0	0	0.37
Bradi1g08560.3	Bradi1g08560.3	2358	1.195	21.05	21.33	0.79	3.06	3.07	0.8	8.905	0.42
Bradi1g08570.1	Bradi1g08570.1	3734	6.47	119.17	207.27	1.67	66.17	276.99	114.77	49.945	0.71
Bradi1g08570.2	Bradi1g08570.2	3793	12.585	11.07	47.09	0	1.28	20.89	0	5.365	8.18
Bradi1g08580.1	Bradi1g08580.1	2161	0	0.47	1.29	503.79	5.25	3.81	1.53	0.44	0.06
Bradi1g08587.1	Bradi1g08587.1	1410	0	0	0	0.75	0	0	0	0.04	0
Bradi1g08597.1	Bradi1g08597.1	1474	10.305	35.1	36.5	22.54	19.08	25.89	18.78	8	25.38
Bradi1g08607.1	Bradi1g08607.1	3842	3.135	10.05	5.84	4.52	5.96	4.19	3.45	3.94	1.1
Bradi1g08620.1	Bradi1g08620.1	1933	3.905	3.95	4.66	6	6.38	4.05	5.79	5.29	4.97
Bradi1g08620.2	Bradi1g08620.2	2015	0	0	0	0.42	0	0	0	0	0.38
Bradi1g08627.1	Bradi1g08627.1	879	3.97	5.52	7.21	1.17	8.4	1.36	0.17	1.59	1.32
Bradi1g08638.1	Bradi1g08638.1	1107	0.09	0.95	0.31	4.15	1.29	0.22	0.44	0.565	0.07
Bradi1g08649.1	Bradi1g08649.1	1398	0.06	0.14	0	0.24	0	0	0	0	0.06
Bradi1g08660.1	Bradi1g08660.1	2308	0.55	1.51	4.35	0	4.66	0.78	0	3.285	0.32
Bradi1g08660.2	Bradi1g08660.2	2275	3.64	25.93	13.73	9.06	13.48	11.05	9.8	8.98	7.27
Bradi1g08660.3	Bradi1g08660.3	2393	0	1.45	0.65	0	0	0	0	0	0.05
Bradi1g08660.4	Bradi1g08660.4	2951	0.725	1.66	1.27	1.06	1.32	0.88	0	1.27	0.2
Bradi1g08670.1	Bradi1g08670.1	1860	0	0	0	0.03	0.1	4.33	0	0	0
Bradi1g08680.1	Bradi1g08680.1	1535	85.33	7.07	18.84	0.25	1.55	8.3	4.09	0.32	4.46
Bradi1g08690.1	Bradi1g08690.1	1531	17.425	42.78	29.81	19.72	36.44	29.91	41.8	39.93	46.12
Bradi1g08697.1	Bradi1g08697.1	816	0	0.32	1.87	1.02	0.08	0	0	0	0
Bradi1g08710.1	Bradi1g08710.1	5521	1.14	0.68	1	1.45	0.12	0.08	0	0.08	0
Bradi1g08710.2	Bradi1g08710.2	4998	1.795	0.29	0.74	2.04	0.2	0.17	0	0	0.08
Bradi1g08718.1	Bradi1g08718.1	1164	25.66	11.92	19.8	0.25	3.73	1.68	2.79	1.54	2.9
Bradi1g08727.1	Bradi1g08727.1	4962	6.575	15.19	12.05	15.42	13.45	10.77	4.78	9.21	4.6
Bradi1g08740.1	Bradi1g08740.1	597	0	0.22	0.25	0.42	3.23	0	0.07	118.01	3.38
Bradi1g08745.1	Bradi1g08745.1	429	0	0.16	0.12	1.89	0.16	0	0.12	2.245	0.6
Bradi1g08750.1	Bradi1g08750.1	816	0.02	0.48	0.91	0	15.4	0.11	0.36	567.815	82.39
Bradi1g08760.1	Bradi1g08760.1	1311	17.525	43.96	34.34	29.55	58.55	53.25	65.67	31.46	65.03
Bradi1g08760.2	Bradi1g08760.2	1486	3.28	1.76	1.04	3.22	0.72	0.76	0	0	0
Bradi1g08771.1	Bradi1g08771.1	480	0	0	0	0	0	0	0	0	0
Bradi1g08780.1	Bradi1g08780.1	2695	2.92	6.53	4.68	13.26	7.89	6.37	5.61	9.16	7.3
Bradi1g08790.1	Bradi1g08790.1	1393	0.175	43.57	21.97	2.53	16.13	3.83	11.18	9.325	0.77
Bradi1g08800.1	Bradi1g08800.1	447	0	0	0	0	0.15	0	0	0	0
Bradi1g08810.1	Bradi1g08810.1	1662	2.06	12.58	12.03	1.86	10.77	4.45	10.96	4.995	1.05
Bradi1g08810.2	Bradi1g08810.2	1433	1.37	22.48	10.42	0.77	15.49	16.64	22.6	20.14	5.59
Bradi1g08820.2	Bradi1g08820.2	1115	50.495	32.25	33.36	19.22	89.22	50.11	76.03	8.78	99.72
Bradi1g08830.1	Bradi1g08830.1	1866	8.895	7.5	9.38	10.11	13.04	10.59	15.28	9.585	11.58
Bradi1g08840.2	Bradi1g08840.2	1563	3.005	2.73	3.4	1.42	4.2	5.75	1.36	2.435	2.54
Bradi1g08847.1	Bradi1g08847.1	2138	2.775	6.44	5.38	46.75	4.56	3.88	3.73	2.885	1.68
Bradi1g08860.1	Bradi1g08860.1	788	235.565	868	528.26	70.81	396.39	286.44	181.46	275.245	131.92
Bradi1g08865.1	Bradi1g08865.1	1071	0.015	0	0.05	70.63	0	0.17	7.04	0.04	9.03
Bradi1g08870.1	Bradi1g08870.1	945	5.155	1.23	1.66	8.7	4.28	9.55	18.04	134.87	20.33
Bradi1g08875.1	Bradi1g08875.1	249	0	0	0	0	0	0	0	0	0
Bradi1g08880.1	Bradi1g08880.1	1741	1.3	73.06	71.16	4.14	85.92	27.18	30.23	10.345	1.43
Bradi1g08891.1	Bradi1g08891.1	2726	0.06	6.4	0.04	0.76	0.36	0	1.49	10.41	0.01
Bradi1g08891.2	Bradi1g08891.2	2920	0	3.23	0	3.87	0.98	1.08	0	10.05	0
Bradi1g08900.1	Bradi1g08900.1	1300	19.98	49.95	51.66	42.66	68.09	101.82	104.97	68.555	74.17
Bradi1g08907.1	Bradi1g08907.1	1329	0.38	0	0	0	0	0	6.08	0	0
Bradi1g08907.2	Bradi1g08907.2	1333	107.79	2.09	2.69	1.96	2.58	2.31	0	3.435	14.88
Bradi1g08907.3	Bradi1g08907.3	1437	8.2	1.4	0.6	0	0.71	0	0	0.165	0.73
Bradi1g08917.1	Bradi1g08917.1	11517	4.555	9.49	10.37	61.48	7.11	13.08	4.11	5.26	3.49
Bradi1g08930.1	Bradi1g08930.1	1201	140.74	149.17	143.17	71.05	228.57	46.78	30.75	145.73	48.25
Bradi1g08940.1	Bradi1g08940.1	2706	1.335	2.95	2.41	1.22	4.94	4.17	1.5	3.625	2.45
Bradi1g08950.2	Bradi1g08950.2	2216	0	0	0	0.5	0	0	0	0	0
Bradi1g08950.3	Bradi1g08950.3	2179	0.48	2.38	0.49	0	0	0	1.08	1.645	0.56
Bradi1g08950.4	Bradi1g08950.4	2218	0.065	0.32	1.23	0	2.95	0.71	0	0.97	0.44
Bradi1g08960.1	Bradi1g08960.1	222	0	0.65	1.72	0.24	7.54	0.46	14.47	295.795	2.71
Bradi1g08977.2	Bradi1g08977.2	4050	1.77	0	0	0	0	0	0	0	0
Bradi1g08977.3	Bradi1g08977.3	3942	1.4	5.79	5.38	1.95	3.72	1.22	1.69	2.79	0.51
Bradi1g08977.4	Bradi1g08977.4	3522	3.995	10.94	10.85	5.88	9.1	11.13	4.53	10.715	4.86
Bradi1g08988.1	Bradi1g08988.1	1974	24.215	0.32	0.54	0.46	0.1	0.18	0	0.095	0.02
Bradi1g09000.1	Bradi1g09000.1	2046	31.98	1.8	4.03	5.01	2.29	1.76	0.92	1.285	0.64
Bradi1g09010.1	Bradi1g09010.1	1690	0.66	4.36	2.72	0	0.52	0.05	0.48	1.26	0.22
Bradi1g09020.1	Bradi1g09020.1	615	0.245	0.68	0.28	0	0.54	0.08	0	0.035	0.14
Bradi1g09030.1	Bradi1g09030.1	2113	25.715	30.53	27.09	23.61	63.42	51.24	40.42	67.43	36.82
Bradi1g09041.1	Bradi1g09041.1	816	32.525	107.87	106.31	24.62	138.98	89.37	158.52	50.975	126.41
Bradi1g09050.1	Bradi1g09050.1	471	18.87	11.99	11.28	40.12	10.15	4.21	0	4.2	1.65
Bradi1g09080.1	Bradi1g09080.1	3922	0.255	0.79	0.87	0.89	0.86	0.57	0.63	1.535	0.46
Bradi1g09090.1	Bradi1g09090.1	1445	6.415	35.02	118.26	12.65	145.26	25.21	5.52	187.985	2.4
Bradi1g09100.1	Bradi1g09100.1	3258	1.795	2.51	2.03	1.7	2.72	2.11	0	3.17	1.47
Bradi1g09100.2	Bradi1g09100.2	2931	3.03	8.42	8.6	6.52	13.13	14.56	8.42	9.6	6.73
Bradi1g09110.2	Bradi1g09110.2	1713	0	0	0	0	0	0	0	0	0
Bradi1g09110.3	Bradi1g09110.3	1988	0	0	0	0	0	0	0	0.02	0
Bradi1g09110.4	Bradi1g09110.4	1494	0.005	0	0.05	0	0	0.03	0	0.015	0.15
Bradi1g09120.2	Bradi1g09120.2	2208	2.395	3.96	5.79	25.27	8.09	4.88	6.3	3.58	7.41
Bradi1g09120.3	Bradi1g09120.3	1872	6.44	6.73	8.1	44.46	11.08	5.85	0	3.995	4.5
Bradi1g09130.2	Bradi1g09130.2	414	0	0	0.12	1.1	36.92	20.07	18.88	0.13	17.03
Bradi1g09133.1	Bradi1g09133.1	864	0.08	0.07	0.06	0.34	0	0.11	0	0.07	0
Bradi1g09136.1	Bradi1g09136.1	1198	0.075	0.32	0	0.16	0.22	0.27	0	0.32	0.07
Bradi1g09140.1	Bradi1g09140.1	1847	1.89	2.07	0.55	0.91	1.43	1.14	0.83	0.545	0.66
Bradi1g09150.1	Bradi1g09150.1	2043	13.96	13.09	18.58	33.82	16.76	15.1	21.91	8.14	11.28
Bradi1g09160.1	Bradi1g09160.1	1573	0	0.04	0.03	0.37	0	0	0	0	0
Bradi1g09170.1	Bradi1g09170.1	1855	3.585	16.76	10.22	5.82	11.94	11.45	17.97	16.36	8.58
Bradi1g09173.1	Bradi1g09173.1	1625	0.365	1.38	0	0.6	0	0.33	0.27	0	0
Bradi1g09173.2	Bradi1g09173.2	1675	1.17	2.98	2.89	3.98	3.23	0.67	0	1.98	0.8
Bradi1g09173.3	Bradi1g09173.3	1879	0.055	0.29	0	0.1	0	0.08	0	0	0
Bradi1g09173.4	Bradi1g09173.4	1929	0.175	0.6	0	0.61	0	0.15	0	0	0.47
Bradi1g09173.5	Bradi1g09173.5	1916	0.02	0	0	0	0	0.04	1.3	0	0
Bradi1g09173.6	Bradi1g09173.6	1966	0.11	0	0.15	0	0	0.07	0	0.08	0
Bradi1g09177.1	Bradi1g09177.1	6360	0.785	0.48	0.22	2.66	0.75	0.17	0	0.15	0.28
Bradi1g09187.1	Bradi1g09187.1	1294	2.21	6.48	3.04	1.05	8.7	3.29	2.43	13.065	3.34
Bradi1g09187.2	Bradi1g09187.2	1172	0	0	0	0	0	0	0	0	0
Bradi1g09200.1	Bradi1g09200.1	3180	4.615	9.87	7.77	4.97	8.53	6.01	3.83	5.255	3.52
Bradi1g09210.1	Bradi1g09210.1	1683	2.82	11.51	11.25	5.14	7.99	9.67	11.02	9.825	7.98
Bradi1g09215.1	Bradi1g09215.1	828	0.025	6.3	4.23	0.48	8.37	1	1.84	1.01	0.81
Bradi1g09220.1	Bradi1g09220.1	531	0	0.87	0.29	0.09	4.41	0.49	3.21	0.77	3.18
Bradi1g09230.1	Bradi1g09230.1	1303	0.46	0.69	0.92	0.74	3.62	1.36	2.23	0.9	1.14
Bradi1g09240.1	Bradi1g09240.1	1379	2.14	1.25	3.66	3.22	7.59	6.57	4.63	5.455	4.61
Bradi1g09243.1	Bradi1g09243.1	1857	0	0	0	0.01	0	0	0	0	0
Bradi1g09246.1	Bradi1g09246.1	2874	2.3	16.47	10.9	6.1	30.11	13.97	12.22	5.815	2.25
Bradi1g09250.1	Bradi1g09250.1	1455	0	0	0	222.91	0.4	0	0	0.075	0
Bradi1g09260.1	Bradi1g09260.1	2917	0	0.13	0.04	0.33	0.27	0	0	4.67	0
Bradi1g09270.1	Bradi1g09270.1	2869	0.015	1.26	1.08	0.12	43.54	0.82	0	628.91	2.2
Bradi1g09280.1	Bradi1g09280.1	465	0	0.15	0	0	0.15	0	0	0	0
Bradi1g09290.2	Bradi1g09290.2	732	2.665	7.6	5.26	5.59	5.67	1.89	0.07	3.95	0.9
Bradi1g09300.1	Bradi1g09300.1	2004	1277.93	73.15	186.12	10.8	51.22	45.85	59.74	62.945	137.74
Bradi1g09300.3	Bradi1g09300.3	2171	60.625	0.83	11.2	3.15	2.9	3.66	1.15	1.685	2.44
Bradi1g09300.4	Bradi1g09300.4	1896	828.375	20.07	75.44	12.94	9.2	87.72	32.4	12.375	32.47
Bradi1g09310.1	Bradi1g09310.1	11690	2.485	3.16	2.7	2.92	2.06	1.99	1.25	1.25	0.65
Bradi1g09310.2	Bradi1g09310.2	11567	0	0	0	0	0	0	0	0	0
Bradi1g09310.3	Bradi1g09310.3	12383	0.47	1.11	0.45	0.95	0.58	0.09	0.14	0.31	0.23
Bradi1g09310.4	Bradi1g09310.4	11211	0.02	0.09	0.03	0.09	0.05	0.39	0	0.13	0.08
Bradi1g09310.5	Bradi1g09310.5	11431	0.535	0.81	0.41	0.15	0.16	0.54	0	0.245	0.13
Bradi1g09310.6	Bradi1g09310.6	11102	0	0.2	0.17	0	0.26	0.18	0	0.025	0
Bradi1g09320.1	Bradi1g09320.1	1913	2.295	17.35	10.21	1.66	7.15	4.4	0	9.18	1.52
Bradi1g09320.2	Bradi1g09320.2	1897	0	0	0	0	0	0	2.89	1.685	0
Bradi1g09327.1	Bradi1g09327.1	1882	8.895	34.8	32.83	25.72	35.81	24.88	26.24	32.45	20.44
Bradi1g09340.1	Bradi1g09340.1	3208	6.425	12.22	17.13	26.77	7.96	13.95	11.08	5.78	5.62
Bradi1g09350.1	Bradi1g09350.1	1707	2.37	4.84	6	3.7	11.22	5.72	11.6	18.93	9.96
Bradi1g09350.2	Bradi1g09350.2	1831	0	0.36	0.26	0.94	0.3	0.27	0	0.42	0.19
Bradi1g09357.1	Bradi1g09357.1	3715	12.2	4.15	7.73	9.17	3.92	6.95	5.38	3.33	4.95
Bradi1g09370.1	Bradi1g09370.1	1474	1.155	11.6	8.97	8.18	11.59	6.45	8.71	6.705	4.59
Bradi1g09370.2	Bradi1g09370.2	1476	2.545	0	0	0	0	0.01	0	0	0
Bradi1g09376.1	Bradi1g09376.1	1201	11.255	14.74	18.88	11.45	18.83	16.3	18.42	6.35	25.18
Bradi1g09382.1	Bradi1g09382.1	327	1.635	1.03	0	0.48	0	0	0	0.28	0.14
Bradi1g09390.1	Bradi1g09390.1	3312	4.1	22.66	13.29	4.5	16.25	12.35	10.82	16.37	5.78
Bradi1g09400.1	Bradi1g09400.1	1230	139.76	144.33	105.76	244.09	311.24	144.92	131.67	375.93	243.41
Bradi1g09410.1	Bradi1g09410.1	1224	21.77	18.19	10.61	11.19	36.4	7.6	18.37	1.265	26.5
Bradi1g09420.1	Bradi1g09420.1	1176	10.565	5.35	4.64	5.97	14.94	10.7	16.88	4.12	19.43
Bradi1g09431.1	Bradi1g09431.1	1398	103.065	12.35	25.18	0.76	7.8	9.42	12.49	1.34	12.03
Bradi1g09440.1	Bradi1g09440.1	1343	0.555	118.53	62.84	3.13	51.15	13.73	34.59	33.865	2.3
Bradi1g09450.1	Bradi1g09450.1	1577	0	2.26	0.76	0	0	0	0	0.31	0
Bradi1g09450.2	Bradi1g09450.2	1564	21.14	18.08	26.7	2.65	9.51	12.42	6.91	5.825	5.78
Bradi1g09460.1	Bradi1g09460.1	2518	39.245	72.14	271.9	43.75	64.87	240.55	171.09	34.55	91.82
Bradi1g09470.1	Bradi1g09470.1	1239	0.815	2.38	0.98	0.2	1.31	0.18	0	0.875	0.1
Bradi1g09480.1	Bradi1g09480.1	1515	0	0.08	0.03	0	0.09	0	0	0	0
Bradi1g09487.1	Bradi1g09487.1	606	0.37	0.11	0.08	0	0	0	0	0.745	8.78
Bradi1g09500.1	Bradi1g09500.1	1722	0.01	0	0	3.52	0	0	0	0	0
Bradi1g09507.1	Bradi1g09507.1	1685	17.285	199.49	110.53	36.62	132.12	72.03	86.53	181.06	84.92
Bradi1g09520.1	Bradi1g09520.1	1482	0.13	1.03	0.82	0.39	0.26	0.15	0.75	0.42	0.08
Bradi1g09530.1	Bradi1g09530.1	3065	6.18	33.83	25.96	25.55	24.26	22.72	18.4	21.4	7.64
Bradi1g09537.2	Bradi1g09537.2	2169	254.91	37.3	81.63	0.86	13.31	37.66	20.38	16.025	9
Bradi1g09550.1	Bradi1g09550.1	1118	11.84	3.16	2.17	11.5	2.23	1.99	0	1.83	2.46
Bradi1g09550.2	Bradi1g09550.2	987	4.35	0	0.25	10.12	3.94	0	0.05	1.255	1
Bradi1g09560.1	Bradi1g09560.1	1509	3.725	4.74	2.69	3.27	4.39	0.9	3.14	2.39	1.6
Bradi1g09570.1	Bradi1g09570.1	792	0.235	0.33	0.56	4.52	0.58	0.23	2.42	0.155	0.32
Bradi1g09577.1	Bradi1g09577.1	501	2.94	30.43	21.34	5.11	35.76	11.27	29.49	27.315	15.76
Bradi1g09583.1	Bradi1g09583.1	455	0.09	0.44	0.11	0.11	0.3	0.1	0	0.05	0.19
Bradi1g09583.2	Bradi1g09583.2	520	0	0	0	0	0	0	0	0	0
Bradi1g09590.1	Bradi1g09590.1	1371	0.01	0	0	0.14	0	0.3	0	0	0.21
Bradi1g09600.1	Bradi1g09600.1	913	0.47	0.16	0.81	4.14	0.64	0.3	0	3.8	1.53
Bradi1g09603.1	Bradi1g09603.1	204	0.095	0	0.27	0.81	0	0.51	0	0	0.92
Bradi1g09606.1	Bradi1g09606.1	429	0.04	0	0	0	0	4.77	14.44	0	6.74
Bradi1g09609.1	Bradi1g09609.1	847	2.21	0.6	0.75	0.66	1.09	0.33	0.06	0.515	1.44
Bradi1g09615.1	Bradi1g09615.1	3481	22.06	10.42	31.79	5.87	3.95	3.08	3.29	0.28	1.32
Bradi1g09615.2	Bradi1g09615.2	3608	3.185	0	1.44	1.22	0	0	0	0	0
Bradi1g09630.1	Bradi1g09630.1	1094	4.235	10.47	10.66	5.28	13	8.57	16.63	12.09	8.78
Bradi1g09637.1	Bradi1g09637.1	1167	0.37	31.96	22.91	12.55	44.55	30.2	40.73	64.57	5.51
Bradi1g09650.1	Bradi1g09650.1	2596	5.925	34.68	28.03	13.16	36.49	35.09	17.68	21.985	6.35
Bradi1g09660.1	Bradi1g09660.1	2759	24.05	67.19	58.71	29.89	52.35	83.38	65.71	48.53	49.49
Bradi1g09660.2	Bradi1g09660.2	3593	1	1.18	1.52	3.88	0.97	1.54	1.13	0.74	0.58
Bradi1g09670.1	Bradi1g09670.1	1377	0	103.87	32.39	0	59.92	9.96	1.26	25.425	0.23
Bradi1g09680.1	Bradi1g09680.1	1888	3.495	11.47	12.12	10.29	17.58	36.63	84.58	10.89	92.31
Bradi1g09690.1	Bradi1g09690.1	1150	0	0.96	0	1.81	3.76	4105.43	17907.5	1.205	9311.76
Bradi1g09700.1	Bradi1g09700.1	1181	0	0	0.59	0	0	2855.17	9055.53	0	307.12
Bradi1g09700.2	Bradi1g09700.2	1019	0	0.08	2.99	1.84	2.89	4896.66	16065.6	1.175	5956.86
Bradi1g09710.1	Bradi1g09710.1	2027	409.185	21.75	39.9	14.9	32.37	43.04	35.64	10.765	53.49
Bradi1g09720.1	Bradi1g09720.1	1113	0.015	0.23	0.48	0.04	0	0	0	0.025	0
Bradi1g09728.1	Bradi1g09728.1	714	193.605	60.64	85.99	102.05	278.81	359.66	287.82	66.235	378.38
Bradi1g09737.1	Bradi1g09737.1	1614	53.18	14.71	24.44	33.65	80.95	133.9	153.12	19.92	231.1
Bradi1g09750.2	Bradi1g09750.2	3486	15.33	28.26	22.88	15.78	23.26	19.96	16.2	9.465	10.11
Bradi1g09760.1	Bradi1g09760.1	898	86.11	17.65	44.04	0.82	8.08	20.34	11.5	4.145	54.01
Bradi1g09770.1	Bradi1g09770.1	1794	1.04	8.54	7.55	20.58	8.54	6.84	2.47	5.845	1.5
Bradi1g09773.1	Bradi1g09773.1	2129	1.425	0.75	0.52	4.25	0.18	0.19	0.25	0.38	0.11
Bradi1g09776.1	Bradi1g09776.1	456	0	0	0	0	0	0	0	0	0
Bradi1g09780.1	Bradi1g09780.1	1410	1.92	1.23	1	2.36	1.35	0.75	2.08	1.515	2.2
Bradi1g09790.1	Bradi1g09790.1	899	85.21	1.73	7.15	0.71	1.09	0.46	0	0.405	1.85
Bradi1g09800.1	Bradi1g09800.1	1793	11.92	10.97	19.37	8.63	17.73	23.26	20.37	9.14	15.21
Bradi1g09810.1	Bradi1g09810.1	3557	3.01	7.12	5.44	3.68	6.26	6.02	3.18	3.76	3.98
Bradi1g09810.2	Bradi1g09810.2	3403	0.995	0	0	5.99	0	0	0	0	0
Bradi1g09810.3	Bradi1g09810.3	2992	0.56	0.17	0	0.79	0.51	0.19	0	0	0.06
Bradi1g09813.1	Bradi1g09813.1	522	0	0.13	0.19	0	0	0	0	0	0
Bradi1g09816.1	Bradi1g09816.1	915	0	0	0	0	0	0	0	0.03	0
Bradi1g09820.2	Bradi1g09820.2	2049	0	0.03	0	0.05	0	0	0	0.015	0
Bradi1g09830.1	Bradi1g09830.1	878	0.045	0.15	0.17	0	0	0	0	0	0.14
Bradi1g09835.1	Bradi1g09835.1	537	0	0	0	0	0	0	0	0	0
Bradi1g09840.1	Bradi1g09840.1	1763	11.02	9.31	9.8	4.03	7.9	6.21	4.2	0.215	4.87
Bradi1g09847.1	Bradi1g09847.1	1870	8.995	8.67	13.77	24.65	12.25	15.52	16.95	9.35	12.31
Bradi1g09847.2	Bradi1g09847.2	1969	0	0.52	0	1.19	0	0	0	0.44	0.28
Bradi1g09860.1	Bradi1g09860.1	1904	0.09	4.1	2.63	97.88	7.32	0.47	0.4	21.07	0.65
Bradi1g09870.1	Bradi1g09870.1	1346	1.635	5.32	7.39	0.72	2.3	1.38	1.44	1.59	0.24
Bradi1g09877.1	Bradi1g09877.1	1218	0	0	0	1.03	0	0	0	0	0
Bradi1g09890.1	Bradi1g09890.1	774	0.085	0.25	0.64	0	0	0.77	1.84	0.04	0.22
Bradi1g09900.1	Bradi1g09900.1	1837	0.07	27.6	17.56	0.56	27	32.15	12.51	73.2	2.16
Bradi1g09900.2	Bradi1g09900.2	2369	0	19.16	9.03	0.09	13.67	9.14	2.49	19.035	0.38
Bradi1g09910.1	Bradi1g09910.1	1311	76.535	0.44	0.26	0.15	0	0.21	0.11	0.065	0.69
Bradi1g09917.1	Bradi1g09917.1	1846	0.6	8.55	7.34	0.1	1.39	2.02	0.55	1.205	0.29
Bradi1g09930.1	Bradi1g09930.1	1345	16.715	6.19	4.8	0.83	6.63	4.62	10.05	11.79	12.07
Bradi1g09940.1	Bradi1g09940.1	1866	70.305	11.97	32.63	24.76	7.23	7.53	3.9	2.32	6.49
Bradi1g09950.1	Bradi1g09950.1	2707	6.19	0.42	0.47	0.75	0.5	0.5	0.06	0.25	0.55
Bradi1g09960.1	Bradi1g09960.1	1981	0	0.27	0.15	0.4	0	0	0	0.09	0
Bradi1g09960.2	Bradi1g09960.2	2073	0	0.18	0	0	0.39	0.26	0	0	0
Bradi1g09960.3	Bradi1g09960.3	1868	0	0	0.39	0	0	0.36	0	0	0
Bradi1g09960.4	Bradi1g09960.4	1746	0.725	4.88	3.1	2.25	1.99	1.97	0.13	3.78	1.09
Bradi1g09960.5	Bradi1g09960.5	1972	0	0	0.25	0	0.56	0	0	0.775	0.18
Bradi1g09970.1	Bradi1g09970.1	2401	1.4	25.52	15.19	4.7	13.97	7.92	6.47	17.19	1.83
Bradi1g09980.1	Bradi1g09980.1	1088	1.62	17.15	9.15	1.83	9.13	4.23	2.82	13.6	2.58
Bradi1g09990.1	Bradi1g09990.1	2944	1.445	4.04	2.09	1.83	2.34	1.46	1.22	2.945	1.1
Bradi1g10000.1	Bradi1g10000.1	1501	7.655	7.95	8.03	8.51	11.3	6.2	4.99	11.93	7.98
Bradi1g10007.1	Bradi1g10007.1	3099	4.81	7.57	7.74	17.35	10.75	11.9	8.67	8.425	8.63
Bradi1g10017.1	Bradi1g10017.1	1885	0	14.76	6.34	0.43	4.94	2.7	2.81	3.365	0.32
Bradi1g10023.1	Bradi1g10023.1	855	0	0.14	0	0	0	0	0	0	0.09
Bradi1g10023.2	Bradi1g10023.2	1008	0.085	0	0	0.13	0.8	0	0.24	0.03	0.38
Bradi1g10023.3	Bradi1g10023.3	1087	0.85	0.54	0.63	1.18	0.8	0.17	0	0.1	1.13
Bradi1g10030.1	Bradi1g10030.1	2063	0.02	0.22	0.33	0.89	0.22	0.31	0	0.01	0
Bradi1g10040.1	Bradi1g10040.1	1164	3.9	2.44	5.23	7.12	7.74	4.83	0	5.095	7.82
Bradi1g10040.2	Bradi1g10040.2	1150	0	5.35	0	0	0	1.08	11.62	1.185	0
Bradi1g10047.2	Bradi1g10047.2	1738	0	20.83	11.1	0.25	0.41	0.85	0	1.845	0
Bradi1g10047.3	Bradi1g10047.3	1582	0	134.45	58.14	0	6.19	0.06	1.28	7.285	0.83
Bradi1g10058.1	Bradi1g10058.1	936	0.13	1.9	0.25	0	0.8	0.16	0	1.56	0.09
Bradi1g10058.2	Bradi1g10058.2	1406	0.035	0.33	0.55	1	0.81	0.28	0.45	0.34	0.17
Bradi1g10058.3	Bradi1g10058.3	1654	0	0.13	0.08	0	0	0	0	0.18	0
Bradi1g10070.1	Bradi1g10070.1	1930	4.465	4.59	4.37	4.7	8.95	3.57	1.99	4.33	6.14
Bradi1g10080.1	Bradi1g10080.1	1266	3.405	9.62	5.82	2.45	13.49	2.94	0	2.235	2.02
Bradi1g10090.3	Bradi1g10090.3	2318	2.345	3.14	3.19	2.04	6.45	4.26	1.79	2.965	0.59
Bradi1g10090.4	Bradi1g10090.4	2181	0.875	0	0	0	0	0.02	0	0	2.22
Bradi1g10090.5	Bradi1g10090.5	2159	0.795	2.49	0.87	0.95	0.35	1.26	1.73	1.22	0
Bradi1g10100.2	Bradi1g10100.2	2146	0.01	3.37	1.39	1.63	0.78	0.84	0.63	0.98	0.19
Bradi1g10110.1	Bradi1g10110.1	2203	66.87	11.69	11.62	27.24	43.46	43.73	24.24	7.36	10.34
Bradi1g10115.1	Bradi1g10115.1	2168	0.43	0.44	0.67	0.78	0.94	0.26	0	0.385	0.25
Bradi1g10120.1	Bradi1g10120.1	1907	2.285	8.23	5.37	2.21	0	9.74	17.36	16.315	4.76
Bradi1g10120.2	Bradi1g10120.2	1493	2.925	0	3.62	1.06	0.77	9.32	9.76	0.58	1.37
Bradi1g10120.3	Bradi1g10120.3	1903	2.425	4.74	9.81	2.18	19.62	8.34	0	1.255	10.97
Bradi1g10130.1	Bradi1g10130.1	2437	0	0.08	0.06	162.89	0.21	0.75	0.79	0.01	0.12
Bradi1g10140.1	Bradi1g10140.1	1468	7.945	7.55	8.84	17.65	8.22	5.2	9.67	10.905	9.59
Bradi1g10140.3	Bradi1g10140.3	1559	0	0.63	0	0	0	0	0	0	0
Bradi1g10140.4	Bradi1g10140.4	1546	1.665	0	0	0.73	0	0	0	0.23	0
Bradi1g10150.1	Bradi1g10150.1	1963	118.13	1592.08	1970.99	487.32	1078.73	2518.74	1377.03	879.955	620.61
Bradi1g10161.1	Bradi1g10161.1	960	0	0	0	0	0	0.1	0	0	0.1
Bradi1g10170.2	Bradi1g10170.2	2426	0.105	0	0	0	0	0	0	0.1	0
Bradi1g10170.3	Bradi1g10170.3	2376	0.385	0.7	0	1.06	1.65	0	0	0.11	0
Bradi1g10170.4	Bradi1g10170.4	2108	1.545	0.84	1.69	1.97	12.22	1.39	0.84	2.22	0.46
Bradi1g10180.1	Bradi1g10180.1	1100	0.145	0.74	0	0.22	0	0.7	2.13	0.455	0
Bradi1g10180.2	Bradi1g10180.2	1330	0.27	15.75	8.91	2.03	9.77	6.55	9.06	11.335	1.42
Bradi1g10190.1	Bradi1g10190.1	1663	1.775	20.53	11.13	4.82	11.32	7.88	3.89	14.705	2.82
Bradi1g10190.2	Bradi1g10190.2	1000	0	0	0	0.28	0	0	0	0	0
Bradi1g10190.3	Bradi1g10190.3	906	0	0	0	0	0.35	0	0	0	0
Bradi1g10200.1	Bradi1g10200.1	300	0	0	0.7	0.52	0.47	0.98	5.07	2.035	5.64
Bradi1g10210.1	Bradi1g10210.1	4826	8.01	15.62	10.45	9.51	15.92	8.71	4.21	10.505	3.77
Bradi1g10220.1	Bradi1g10220.1	804	4.765	22.45	20.71	19.21	16.23	16.69	3.18	26.69	5.35
Bradi1g10230.2	Bradi1g10230.2	591	0.115	0.11	0.21	0.37	0	0	0	0	0.14
Bradi1g10240.1	Bradi1g10240.1	1579	0.215	0.28	0.2	1.12	0.12	0.77	0	0.225	0.93
Bradi1g10250.1	Bradi1g10250.1	846	4.945	19.7	14.52	10.3	16.4	13.89	5.8	28.3	14.75
Bradi1g10260.1	Bradi1g10260.1	3269	1.24	14.26	15.81	3.04	17.95	25.52	8.97	6.44	1.39
Bradi1g10270.1	Bradi1g10270.1	1451	1.67	0.7	1.14	54.14	3.29	9.63	7.39	3.945	12.56
Bradi1g10275.1	Bradi1g10275.1	416	0	0	0.12	0.24	0	0	0	0	0
Bradi1g10280.1	Bradi1g10280.1	1443	0.04	0.27	0.54	3.01	0.13	0	0	0.045	0.06
Bradi1g10290.1	Bradi1g10290.1	1188	0.535	1.67	1.02	0.37	3.63	3.63	8.5	0.335	8.14
Bradi1g10300.1	Bradi1g10300.1	1773	5.02	5.89	3.19	8.29	8.3	5.74	5.89	11.1	8.59
Bradi1g10310.1	Bradi1g10310.1	938	0.025	1.07	2.89	0.21	35.47	0.78	8.33	1151.06	97.16
Bradi1g10320.1	Bradi1g10320.1	1272	0.025	1.36	1.22	0.08	5.9	2.67	2.67	0.44	1.36
Bradi1g10330.1	Bradi1g10330.1	2028	0.84	26.19	10.95	0.92	15.96	11.44	10.9	14.165	7.52
Bradi1g10340.1	Bradi1g10340.1	1871	30.35	56.71	71.95	29.51	54.06	82.45	48.12	37.25	40.69
Bradi1g10347.1	Bradi1g10347.1	1739	4.96	12.89	8.16	11.83	7.21	4.51	5.84	5.515	2.21
Bradi1g10353.1	Bradi1g10353.1	699	0	0	0	0	0	0	0	0.04	0
Bradi1g10360.1	Bradi1g10360.1	2935	2.61	8.43	2.74	5.45	4.86	3.41	14.56	0.95	0
Bradi1g10360.2	Bradi1g10360.2	2883	3.205	43.43	19.56	11.71	26.64	11.75	0.55	21.745	5.82
Bradi1g10370.1	Bradi1g10370.1	3267	4.445	21.07	15.38	7.86	22.65	9.61	13.34	17.89	6.31
Bradi1g10370.3	Bradi1g10370.3	3255	1.27	5.63	4.14	1.57	1.94	5.71	0	4.97	2.11
Bradi1g10370.4	Bradi1g10370.4	3070	0	0	0	0	0	0	0	0.075	0.12
Bradi1g10380.1	Bradi1g10380.1	1023	0.015	0	0.05	66.19	0.25	0	0.14	0	0
Bradi1g10390.1	Bradi1g10390.1	641	0.085	1.27	1.29	5.24	0.8	13.72	17.55	0.05	0.68
Bradi1g10400.1	Bradi1g10400.1	591	0.235	0.45	0.17	6.13	1.01	0.55	2.7	0.04	0.93
Bradi1g10410.2	Bradi1g10410.2	2166	0.675	0.21	1.04	17.74	1.27	0.54	0.16	0.17	0.23
Bradi1g10421.1	Bradi1g10421.1	1234	3.48	35.15	37.29	46.62	28.52	32.77	34.92	23.63	7.79
Bradi1g10421.2	Bradi1g10421.2	1074	0.775	11.14	9.74	0	11.79	0	0.88	1.605	0
Bradi1g10421.3	Bradi1g10421.3	1136	0	0	0	0	0	0	0	0	0
Bradi1g10421.4	Bradi1g10421.4	1248	1.77	1.7	0	0	1.55	2.43	0	1.555	2.59
Bradi1g10430.1	Bradi1g10430.1	1308	0.2	0.64	1.41	0.96	7.71	4.28	2.59	0.055	0.24
Bradi1g10440.1	Bradi1g10440.1	2321	0.615	7.37	7.37	2.94	8.45	11.43	2.87	0.575	1.87
Bradi1g10447.1	Bradi1g10447.1	9312	0.035	7.53	3.76	0.96	5.1	0.61	0.23	0.045	0.38
Bradi1g10447.2	Bradi1g10447.2	8322	0.57	15.16	9.86	15.37	1.48	2.43	1.16	0.425	0.43
Bradi1g10447.3	Bradi1g10447.3	8319	7.785	1.09	4.99	0.18	1.78	14.35	11.25	8.56	3.39
Bradi1g10447.4	Bradi1g10447.4	9309	0.56	0.72	2.04	0.02	6	2.96	1.73	0.595	2.41
Bradi1g10470.1	Bradi1g10470.1	1381	1.595	0.7	4.63	5.17	0.19	0	0	0.105	1.7
Bradi1g10475.1	Bradi1g10475.1	1002	0.06	0	0.05	0	0	0.32	0	0.02	0
Bradi1g10480.1	Bradi1g10480.1	2002	97.565	1.67	4.63	27.63	56.9	45.93	71.64	0.41	84.82
Bradi1g10490.1	Bradi1g10490.1	2568	18.68	10.72	22.82	28.65	27.5	48.62	34.78	20.035	55.5
Bradi1g10500.1	Bradi1g10500.1	1790	0	0	0.13	0	0.14	0.23	0.51	0	0.05
Bradi1g10510.1	Bradi1g10510.1	2721	0	0.02	0	0.02	0.02	0	0	0.01	0
Bradi1g10515.1	Bradi1g10515.1	342	0	0	0	0	0	0	0	0	0
Bradi1g10520.1	Bradi1g10520.1	4214	0.46	1.11	0.51	2.33	1	2.27	0	1.11	1.55
Bradi1g10520.2	Bradi1g10520.2	4028	0.085	2.31	3.42	5.95	5.05	14.3	10.73	14.905	10.55
Bradi1g10530.1	Bradi1g10530.1	4525	12.35	22.4	18.11	12.65	15.6	17.35	9.64	10.95	4.73
Bradi1g10540.1	Bradi1g10540.1	2661	85.215	3.43	2.45	127.49	11.31	4.72	3.33	91.905	5.23
Bradi1g10550.1	Bradi1g10550.1	2232	13.055	30.49	26.14	16.28	37.86	44.48	46.75	19.095	46.59
Bradi1g10550.2	Bradi1g10550.2	2436	0.405	0.42	0.12	1.24	0	0.65	1.96	0.08	0
Bradi1g10560.1	Bradi1g10560.1	2392	3.84	2.25	20.28	0.06	1.47	0.04	0	0.14	0.1
Bradi1g10567.1	Bradi1g10567.1	1812	0	0.11	0.05	0	30	2.44	0.88	0.32	17.95
Bradi1g10580.1	Bradi1g10580.1	1023	6.71	3.72	3.06	0.43	4.37	0.27	0.05	0.305	2.47
Bradi1g10590.1	Bradi1g10590.1	1196	4.42	25.49	24.37	7.7	14.9	11.55	19.43	13.07	7.1
Bradi1g10600.2	Bradi1g10600.2	2005	0	3.55	4.42	0.79	2.39	2.96	0	4.815	0
Bradi1g10600.3	Bradi1g10600.3	2074	0	0	0	0	0	0	0	0	0
Bradi1g10600.4	Bradi1g10600.4	2071	0.525	4.27	0.51	0	1.37	0	0	2.355	0
Bradi1g10600.5	Bradi1g10600.5	1945	0.76	11.1	3.15	0.87	5.73	0.63	1.21	3.845	1.17
Bradi1g10610.1	Bradi1g10610.1	1448	0.14	22.95	5.09	0	0.36	0	0	8.105	0.06
Bradi1g10630.1	Bradi1g10630.1	1692	11.95	394.12	361.68	3264.05	235.91	405.42	236.24	161.575	52.01
Bradi1g10635.1	Bradi1g10635.1	852	0.05	0.17	0.06	0.13	0	0	0	0.22	0.24
Bradi1g10640.1	Bradi1g10640.1	1757	243.835	24.52	37.59	15.04	43.13	35.61	29.64	12.78	59.06
Bradi1g10650.2	Bradi1g10650.2	2029	0	2.19	12.86	3.96	0	0	0	1.495	0
Bradi1g10650.3	Bradi1g10650.3	1917	0.07	27.87	154.96	4.54	6.98	14.88	10.95	14.19	0
Bradi1g10650.4	Bradi1g10650.4	2104	0	0	0	0	0	0	0	0.005	0
Bradi1g10650.5	Bradi1g10650.5	1985	0.145	8.99	11.19	2.74	9.84	5.28	0	2.375	1.14
Bradi1g10660.1	Bradi1g10660.1	4074	64.35	24.46	24.91	59.57	7.44	25.94	6.73	10.775	10.36
Bradi1g10670.1	Bradi1g10670.1	1055	0.195	1.04	2.22	0.05	0.18	0.04	0	0	0
Bradi1g10680.1	Bradi1g10680.1	2431	0.53	4.28	1.85	0.06	4.87	2.69	1.38	5.33	0.97
Bradi1g10688.1	Bradi1g10688.1	2499	0.16	0.13	0.04	0.02	0	0.07	0	0	0
Bradi1g10697.1	Bradi1g10697.1	3621	6.62	3.19	2.77	16.63	2.5	7.3	0	1.81	2.36
Bradi1g10697.2	Bradi1g10697.2	3209	4.075	5.18	7.28	15.8	8.36	7.81	8.19	6.83	9.84
Bradi1g10710.1	Bradi1g10710.1	2305	3.72	4.59	5.86	27.55	6.11	6.57	4.06	3.5	3.68
Bradi1g10715.1	Bradi1g10715.1	640	0	0	0	0	0	0	2.87	0	1.45
Bradi1g10720.1	Bradi1g10720.1	1438	26.04	38.75	33.19	20.56	41.71	39.42	48.56	27.51	67.7
Bradi1g10731.1	Bradi1g10731.1	733	0.025	0	0	0.2	0.09	0	0	0.18	0.34
Bradi1g10741.1	Bradi1g10741.1	2820	0.085	0.1	0	0.19	0.09	0	0	0.055	0.07
Bradi1g10750.1	Bradi1g10750.1	1971	0.02	0.03	0	0.14	0.03	0.14	2.39	0.075	3.3
Bradi1g10760.1	Bradi1g10760.1	1501	2.815	16.85	32.19	7.87	15.98	17.69	20.07	11.345	9.29
Bradi1g10770.1	Bradi1g10770.1	1026	0.015	0.31	0	0.14	0.25	0	0.09	0.31	0.2
Bradi1g10780.1	Bradi1g10780.1	1617	5.455	15.12	19.2	9.27	8.05	8.34	4.31	8.755	3.39
Bradi1g10780.2	Bradi1g10780.2	1802	3.465	26.47	29.59	6.36	26.98	12.92	3.05	13.205	6.74
Bradi1g10790.1	Bradi1g10790.1	999	0	0	0	0	0	0	0	0.325	0.21
Bradi1g10795.1	Bradi1g10795.1	579	0.24	0	0	0.22	0	0.14	0	0.4	0
Bradi1g10800.1	Bradi1g10800.1	1035	0	0	0	0	0	0	0	0	0
Bradi1g10810.1	Bradi1g10810.1	1511	23.135	64.26	37.64	17.89	48.94	11.1	10.8	24.595	5.81
Bradi1g10820.1	Bradi1g10820.1	1413	0.015	0	0	0.07	0	0.03	0	0.05	0
Bradi1g10831.1	Bradi1g10831.1	1221	0	0	0	0	0	0	0	0	0
Bradi1g10840.1	Bradi1g10840.1	1570	7.485	0.65	1.66	0	0.45	0.2	0.28	0.075	0.31
Bradi1g10845.1	Bradi1g10845.1	852	0.025	0.08	0.12	0.1	0.15	0	0	0.205	0.15
Bradi1g10850.1	Bradi1g10850.1	1395	0.035	0	0	0	0	0	0	0.02	0
Bradi1g10860.1	Bradi1g10860.1	1329	1.775	0.63	4.82	0	0.24	0.24	0.91	0.035	0.22
Bradi1g10865.1	Bradi1g10865.1	615	0.055	0	0.16	0	0.76	0	0	0	0
Bradi1g10870.1	Bradi1g10870.1	1829	2.285	10.76	12.07	14.23	10.64	19.01	8.3	9.42	5.14
Bradi1g10875.1	Bradi1g10875.1	2098	3.59	3.06	2.39	3.79	2.6	1.29	0.09	0.86	0.68
Bradi1g10880.1	Bradi1g10880.1	2334	14.315	55.19	62.7	22.06	46.05	69.01	75.57	44.015	48.72
Bradi1g10890.2	Bradi1g10890.2	1386	0.035	0.18	0.12	1.23	0	0	0	0.07	0.65
Bradi1g10890.3	Bradi1g10890.3	1371	0.04	2.22	0.49	0.88	1.36	1.06	0	5.43	7.4
Bradi1g10895.1	Bradi1g10895.1	1233	0	0	0	0	0	0	0	0	0
Bradi1g10900.1	Bradi1g10900.1	1314	22.51	47.5	62.23	33.86	32.61	108.03	65.4	23.7	34.48
Bradi1g10910.1	Bradi1g10910.1	672	0	0.29	0.07	20.66	0.39	0	0	0.065	0.5
Bradi1g10917.1	Bradi1g10917.1	1831	0.03	13.58	7.86	0.58	29.04	64.35	258.8	412.25	335.42
Bradi1g10930.1	Bradi1g10930.1	1836	9.82	254.66	215.06	17.07	240.42	327.27	155.67	113.98	20
Bradi1g10940.1	Bradi1g10940.1	2461	2.555	137.34	143.68	37.53	122.61	562.04	348.29	63.425	106.12
Bradi1g10945.1	Bradi1g10945.1	488	0	0	0	0.51	0	0	0	0	0.09
Bradi1g10950.2	Bradi1g10950.2	2378	14.815	21.57	22.31	22.5	35.27	30.83	24.3	18.66	24.82
Bradi1g10950.3	Bradi1g10950.3	2542	0.47	0.36	0.55	4.15	0.36	4.09	4.04	0.375	3.24
Bradi1g10960.1	Bradi1g10960.1	2355	41.695	3.63	5.97	3.07	5.73	2.87	0.75	10.38	4.69
Bradi1g10970.1	Bradi1g10970.1	2503	9.155	5.82	5.99	4.8	6.28	5.11	2.66	3.63	3.9
Bradi1g10975.1	Bradi1g10975.1	782	0.05	0	0.25	34.13	0.17	0.35	0	0	0.53
Bradi1g10980.1	Bradi1g10980.1	1300	2.205	7.23	11.47	28.12	11.87	21.9	24.92	10.95	17.09
Bradi1g10990.1	Bradi1g10990.1	801	529.87	262.49	458.42	4.22	122.13	199.49	89.05	60.1	120.66
Bradi1g11000.1	Bradi1g11000.1	1147	123.425	9.52	13.55	16.4	4.58	7.87	10.12	1.535	13.78
Bradi1g11010.1	Bradi1g11010.1	2518	4.15	6.75	5.11	4.36	4.98	2.65	2.07	2.84	0.95
Bradi1g11020.1	Bradi1g11020.1	4939	2.235	2.66	1.33	0.93	1.8	0.72	1.01	1.22	1.04
Bradi1g11020.2	Bradi1g11020.2	2915	0	4.34	1.68	1.4	0.02	1.29	0.94	0.08	0
Bradi1g11020.3	Bradi1g11020.3	2858	1.505	12.76	8.01	4.4	11.63	8.01	4.29	5.94	2.97
Bradi1g11020.4	Bradi1g11020.4	2702	0.58	0	0	0	0	0	0	0	0
Bradi1g11027.1	Bradi1g11027.1	2960	2.495	14.16	13.23	24.38	17.17	10.31	5.48	7.645	5.19
Bradi1g11040.1	Bradi1g11040.1	2811	2.635	17.2	13.26	8.51	10.01	9.69	6.38	7.445	4.22
Bradi1g11040.2	Bradi1g11040.2	2879	0.585	7.66	5.82	0.8	7.91	3.02	2.28	1.645	0.32
Bradi1g11050.1	Bradi1g11050.1	1867	6.585	17.78	22.01	13.91	10.24	1.42	4.61	0.165	0.41
Bradi1g11060.1	Bradi1g11060.1	1158	0.02	2.6	0.46	0	0	0	0	0.025	0
Bradi1g11065.1	Bradi1g11065.1	918	0	0	0	0	0	0	0	0	0
Bradi1g11070.1	Bradi1g11070.1	2148	12.6	14.24	15.42	16.22	23.84	20.96	28.06	11.78	47.13
Bradi1g11080.1	Bradi1g11080.1	2235	13.57	4.17	2.73	1.54	3.95	2.67	0.86	1.75	5.16
Bradi1g11090.1	Bradi1g11090.1	2634	52.32	108.38	65.9	69.74	101.42	47.83	48.47	33.765	30.72
Bradi1g11110.1	Bradi1g11110.1	2432	15.87	15.69	16.16	5.63	11.88	12.87	10.01	8.55	10.54
Bradi1g11120.2	Bradi1g11120.2	1089	0.63	43.57	25.08	2.59	120.74	39.27	65.48	96.525	26.48
Bradi1g11120.3	Bradi1g11120.3	1247	0	0	0	0	0	0	0	0	0
Bradi1g11130.1	Bradi1g11130.1	1412	14.185	33.48	27.62	18.87	63.92	41.7	43.62	35.485	44.51
Bradi1g11130.4	Bradi1g11130.4	1669	0.055	0.21	0.16	0	1.33	0	0	0.495	0.53
Bradi1g11140.2	Bradi1g11140.2	1470	1.01	0.76	0.7	444.19	3.73	1.17	3.58	0.555	3.61
Bradi1g11145.1	Bradi1g11145.1	522	0	0	0	0.1	0.29	0	0	0.055	0.16
Bradi1g11150.2	Bradi1g11150.2	1401	81.185	40.61	53.96	24.87	46.4	43.19	31.85	2.055	37.79
Bradi1g11150.3	Bradi1g11150.3	1452	4.545	3.77	3.29	4.6	1.04	4.35	0	1.07	0.2
Bradi1g11160.1	Bradi1g11160.1	1240	143.025	30.02	66.87	0.2	21.68	15.31	14.35	2.185	21.59
Bradi1g11171.1	Bradi1g11171.1	399	0.68	0	1.03	0.13	7.52	0	0.38	222.58	22.28
Bradi1g11180.1	Bradi1g11180.1	2502	11.565	26.84	24.65	10.63	23.34	25.16	23.19	19.145	17.15
Bradi1g11187.2	Bradi1g11187.2	5013	0.74	1.45	2.16	1.04	4.08	1.38	0.64	1.46	0.68
Bradi1g11187.3	Bradi1g11187.3	3787	2.09	5.46	5	2.78	2.9	7.22	0	3.08	1.58
Bradi1g11187.4	Bradi1g11187.4	3989	0	0	0.35	0	0	0	3.56	0.315	0.53
Bradi1g11187.5	Bradi1g11187.5	3849	0.305	0.22	0.59	0	0.64	0	0	0	0
Bradi1g11200.1	Bradi1g11200.1	3437	3.81	9.15	5.88	3.02	8.87	4.7	5.79	6.985	4.41
Bradi1g11210.1	Bradi1g11210.1	2041	2.06	35.22	20.35	1.2	19.04	7.85	2.14	16.645	0.96
Bradi1g11220.1	Bradi1g11220.1	932	40.635	88.89	88.43	18.49	92.3	72.41	61.52	107.33	60.04
Bradi1g11220.2	Bradi1g11220.2	973	0.78	1.48	0.62	3.64	2.52	1.31	0	1.51	0
Bradi1g11230.1	Bradi1g11230.1	813	0	33.38	20.29	0	13.06	0.17	1.33	49.28	0.46
Bradi1g11240.1	Bradi1g11240.1	865	2.155	52.85	126.43	4.24	82.68	47.82	55.33	65.5	4.04
Bradi1g11250.1	Bradi1g11250.1	1517	3.51	0.5	0.8	0.76	0.98	0.6	3.02	0.525	1.78
Bradi1g11260.1	Bradi1g11260.1	1083	0.075	15.43	11.35	6.73	10.74	2.73	0.4	9.97	0.61
Bradi1g11270.1	Bradi1g11270.1	1038	96.225	24.14	55.86	0.94	20.86	16.12	12.01	12.84	23.93
Bradi1g11273.1	Bradi1g11273.1	288	0	0	0	0	0	0.18	0	0	0
Bradi1g11276.1	Bradi1g11276.1	204	0	0	0	0	0	0.25	0	0	0
Bradi1g11280.1	Bradi1g11280.1	974	7.245	2.45	3.01	98.54	6.69	3.56	5.26	2.9	9.02
Bradi1g11290.1	Bradi1g11290.1	1446	0.225	1.11	0	7.86	1.01	2.92	0	1.505	0.9
Bradi1g11290.2	Bradi1g11290.2	1381	41.94	260.39	146.68	246.27	227.15	223.62	145.16	79.68	120.12
Bradi1g11290.3	Bradi1g11290.3	1275	103.025	402.5	410.81	574.3	381.95	541.61	376.12	207.22	233.44
Bradi1g11300.1	Bradi1g11300.1	2737	5.515	18.43	21.49	16.79	17.46	13.01	5.16	10.125	3.59
Bradi1g11310.1	Bradi1g11310.1	1978	385.285	7.55	15.53	1.73	3.09	6.51	18.22	0.17	22.35
Bradi1g11317.2	Bradi1g11317.2	6307	6.985	19.31	18.04	136.21	15.61	18.33	9.64	11.67	4.78
Bradi1g11330.1	Bradi1g11330.1	1104	0	0	0	0	0	0	0	0	0
Bradi1g11340.1	Bradi1g11340.1	1931	6.45	11.85	9.71	14.61	9.24	9.73	8.17	6.985	8.58
Bradi1g11350.1	Bradi1g11350.1	1252	12.54	63.93	38.43	12.71	110.21	15.26	20.67	81.165	27.39
Bradi1g11357.1	Bradi1g11357.1	372	0	0	0	0	0	0	0	0	0
Bradi1g11365.1	Bradi1g11365.1	861	13.29	57.11	32.42	8.07	70.35	19.23	12.92	71.985	20.84
Bradi1g11372.1	Bradi1g11372.1	456	0.985	0.29	0.78	2.99	0	1.34	1.11	0.775	0.29
Bradi1g11380.1	Bradi1g11380.1	4528	7.63	14.84	12.17	10.36	15.26	12.71	13.82	7.865	8.9
Bradi1g11390.1	Bradi1g11390.1	1042	0	38.95	13.13	0.61	9.62	1.79	4.67	6.18	1.15
Bradi1g11397.1	Bradi1g11397.1	1803	2.035	4.55	3.83	0.77	2.78	1.12	0	2.145	0.32
Bradi1g11410.1	Bradi1g11410.1	925	10.6	22.24	26.02	5.3	24.21	23.25	12.21	12.87	16.83
Bradi1g11410.2	Bradi1g11410.2	818	1.93	0.86	0	0.21	0	0	0	0.655	0
Bradi1g11420.2	Bradi1g11420.2	1554	0	0	0	0	0	0	0	0.03	0
Bradi1g11430.1	Bradi1g11430.1	2724	1.64	57.15	33.95	4.12	42.48	75.24	69.26	38.425	19.61
Bradi1g11435.1	Bradi1g11435.1	1137	0	0	0.04	0.17	0	0	0	0	0
Bradi1g11440.2	Bradi1g11440.2	2271	75.33	143.31	215.16	653.42	128.62	230.39	188.26	150.795	73.99
Bradi1g11450.1	Bradi1g11450.1	1825	0.025	0.61	0.96	45.29	176.14	254.66	230	71.375	214.5
Bradi1g11465.1	Bradi1g11465.1	942	13.595	6	4.99	2.87	7.25	1.72	0	0.84	0.36
Bradi1g11480.1	Bradi1g11480.1	2259	0.165	1.8	0.81	0.53	0.68	0.78	0.68	1.115	0.07
Bradi1g11490.1	Bradi1g11490.1	2363	45.8	51.4	56.32	35.56	56.82	48.15	23.37	37.9	14.04
Bradi1g11495.1	Bradi1g11495.1	519	0	0	0.58	0	0	0.18	0	0.175	0
Bradi1g11500.1	Bradi1g11500.1	2233	12.94	103.92	111.46	45.22	58.35	76.76	47.38	26.28	15.41
Bradi1g11500.3	Bradi1g11500.3	2984	1.315	7.99	9.29	6.42	6.32	4.9	0.06	3.75	1.14
Bradi1g11510.1	Bradi1g11510.1	753	13.835	3.29	7.35	0	1.8	1.1	2.22	0.155	3.01
Bradi1g11520.2	Bradi1g11520.2	2750	33.115	83.88	94.2	174.57	83.58	106.69	90.29	97.07	48.46
Bradi1g11525.1	Bradi1g11525.1	1044	0	0	0	0	0	0	0	0	0
Bradi1g11530.2	Bradi1g11530.2	2573	6.04	5.17	6.08	6.54	6.08	3.59	0.08	4.355	2.38
Bradi1g11530.3	Bradi1g11530.3	3574	0.06	0.52	0.49	0	0	0.31	0	0	0
Bradi1g11530.4	Bradi1g11530.4	2974	3.41	0.42	0.55	1.77	0	0	0	0	0
Bradi1g11530.5	Bradi1g11530.5	2889	0.065	0	0	0	0.6	0	0.1	0.22	0.67
Bradi1g11530.6	Bradi1g11530.6	3477	1.045	0	0	0.01	0.86	0	0.5	0.13	0.14
Bradi1g11530.7	Bradi1g11530.7	3408	0.235	0	0	0.58	0	0	0.23	0	0
Bradi1g11530.8	Bradi1g11530.8	2819	0.42	0	0	0.2	0	0	0.37	0	0
Bradi1g11540.1	Bradi1g11540.1	2570	4.15	10.43	17.25	18.06	19.08	26.28	25.49	19.06	28.61
Bradi1g11540.2	Bradi1g11540.2	2782	4.635	4.19	3.14	4.94	3.88	8.15	0	2.75	8.8
Bradi1g11550.2	Bradi1g11550.2	1403	21.9	18.73	19.01	26.39	35.11	32.58	25.64	23.375	39.14
Bradi1g11557.1	Bradi1g11557.1	906	1.255	26.8	15.38	2.43	17.44	7.94	17.33	15.215	3.44
Bradi1g11567.1	Bradi1g11567.1	1543	0	0	0	0.46	0	4.01	133.58	0.345	253.41
Bradi1g11580.1	Bradi1g11580.1	1231	15.85	13.49	9.68	12.51	9.05	4.06	3.03	6.915	3.31
Bradi1g11600.2	Bradi1g11600.2	3416	0.175	2.87	1.43	0	0.73	0.51	0	2.995	0.46
Bradi1g11600.3	Bradi1g11600.3	3329	0.06	0.41	0	1.03	1.07	0.76	0.3	0.715	0.04
Bradi1g11610.1	Bradi1g11610.1	886	42.375	20.31	37.7	1.93	16.96	7.71	8.23	3.79	17.65
Bradi1g11620.1	Bradi1g11620.1	1389	4.405	1.39	0.47	2.21	41.41	4.59	10.5	3.29	30.51
Bradi1g11620.2	Bradi1g11620.2	983	2.795	3.08	1.57	4.85	33.46	6.35	5.68	3.175	26.05
Bradi1g11630.1	Bradi1g11630.1	1504	2.58	2.29	0.13	4.04	0.6	1.36	7.9	4.59	4.62
Bradi1g11640.1	Bradi1g11640.1	3929	5.825	8.03	6.5	5.03	5.33	4.97	5.52	2.72	3.23
Bradi1g11650.2	Bradi1g11650.2	3988	0.875	0.97	0	0.37	0.98	0	0	4.045	0
Bradi1g11650.3	Bradi1g11650.3	3859	0.105	1.34	1.25	0.3	0.61	0.79	0	6.685	2.18
Bradi1g11650.4	Bradi1g11650.4	3500	0	0	0	0.22	0.48	0.66	0.28	18.545	9.81
Bradi1g11670.1	Bradi1g11670.1	2994	36.195	55.51	50.96	13.72	82.28	58.82	29.95	65.435	22.72
Bradi1g11680.1	Bradi1g11680.1	3014	22.835	216.58	196.38	2.17	203.4	32.18	9.35	3.165	1.35
Bradi1g11687.2	Bradi1g11687.2	1035	11.555	3.49	4.72	27.06	7.05	4.23	5.02	6.17	8.36
Bradi1g11700.1	Bradi1g11700.1	952	15.585	34.6	33.64	25.45	34.73	30.63	38.37	49.865	29.09
Bradi1g11710.1	Bradi1g11710.1	1054	20.695	40.89	25.59	2.49	115.6	12.87	16.25	53.665	21.85
Bradi1g11710.2	Bradi1g11710.2	1051	11.44	12.05	14.16	0.65	45.11	6.86	21.69	31.25	19.49
Bradi1g11720.1	Bradi1g11720.1	1789	49.745	12.77	22.85	1.26	8.01	9.71	5.54	4.63	4.34
Bradi1g11730.1	Bradi1g11730.1	2131	13.635	181.21	108.76	15.32	162.35	72.51	54.31	279.425	49.9
Bradi1g11740.1	Bradi1g11740.1	2174	0.055	9.03	4.23	0.55	3.39	2.07	1.85	1.335	0.23
Bradi1g11750.1	Bradi1g11750.1	955	0.915	9.87	22.69	1.33	312.89	13.16	389.08	11677.2	1741.14
Bradi1g11752.1	Bradi1g11752.1	843	0.065	0.51	0.25	0	0	0.17	0	7.875	8.79
Bradi1g11754.1	Bradi1g11754.1	2365	0	0	0	0	0	0	0	0	0.05
Bradi1g11756.1	Bradi1g11756.1	888	0.065	0.29	0.66	0	0.81	0.05	0	0	0.23
Bradi1g11760.1	Bradi1g11760.1	3264	2.4	8.04	7.19	5.62	10.57	15.44	6.05	5.44	7.59
Bradi1g11770.1	Bradi1g11770.1	1032	27.25	13.04	12.77	55.45	33.58	17.37	23.89	20.38	40.42
Bradi1g11780.1	Bradi1g11780.1	2072	1.69	9.23	10.46	17.61	11.7	9.11	7.21	3.84	5.35
Bradi1g11785.1	Bradi1g11785.1	1152	0	0.06	0.08	0	0	0.08	0	0	0.04
Bradi1g11790.1	Bradi1g11790.1	799	0.34	10.25	22.69	0.12	3.69	0.92	0	0.16	0.05
Bradi1g11800.2	Bradi1g11800.2	1741	27.21	0	3.37	0.58	2.31	0.93	0	1.635	1.74
Bradi1g11800.3	Bradi1g11800.3	1632	0	0	0	0	1.2	0	6.26	0.92	1.14
Bradi1g11800.4	Bradi1g11800.4	1659	19.56	12.98	18.86	5.92	4.71	6.5	0	4.1	2.73
Bradi1g11810.1	Bradi1g11810.1	1305	7.685	12.02	11.91	11.49	13.43	10.62	13.65	12.91	15.5
Bradi1g11817.2	Bradi1g11817.2	3064	2.845	0	3.33	4.8	2	1	0	0.495	1.45
Bradi1g11817.3	Bradi1g11817.3	3069	6.435	8.13	2.47	10.04	3.8	5.68	3.69	2.28	2.27
Bradi1g11830.1	Bradi1g11830.1	1050	30.485	174.77	144.45	58.69	180.32	224.1	223	142.965	188.7
Bradi1g11837.2	Bradi1g11837.2	1706	76.03	8.59	15.12	9.39	5.57	6.16	10.05	3.165	8.49
Bradi1g11843.1	Bradi1g11843.1	999	0.085	0	0	1.41	0.07	0.05	0	0.03	0.37
Bradi1g11850.1	Bradi1g11850.1	1881	2.4	0	0	0	0	0	0	0	0
Bradi1g11860.1	Bradi1g11860.1	918	0	0	0	0.11	0	0	0	0	0
Bradi1g11870.1	Bradi1g11870.1	1521	0	0	0.03	0	0.04	0	0	0	0
Bradi1g11876.2	Bradi1g11876.2	2069	0.05	0.25	0.26	0	0.12	0.22	0	0.11	0.26
Bradi1g11876.3	Bradi1g11876.3	2229	0	0	0	0	0	0	0	0	0
Bradi1g11876.4	Bradi1g11876.4	2226	0	0	0	0	0	0	0	0	0.26
Bradi1g11876.5	Bradi1g11876.5	1978	0.04	0	0	0.15	0	0	0	0.02	0
Bradi1g11882.2	Bradi1g11882.2	840	6.13	11.74	9.95	12.65	11.22	11.97	14.42	14.07	8.48
Bradi1g11890.1	Bradi1g11890.1	704	5.85	80.89	55.02	12.67	44.67	20.49	40.26	35.76	9.18
Bradi1g11900.2	Bradi1g11900.2	1797	2.98	6.38	5.69	0.99	11.34	5.24	2.89	5.415	4.21
Bradi1g11910.1	Bradi1g11910.1	2185	0.305	1.22	6.29	1.32	0.35	1.62	3.69	0.045	6.92
Bradi1g11920.1	Bradi1g11920.1	1021	0.15	0	0	0	0.89	1.32	14.43	27.98	0.92
Bradi1g11930.1	Bradi1g11930.1	1007	0.025	0.06	0.1	0	0	5.92	35.42	1.625	96.2
Bradi1g11940.1	Bradi1g11940.1	1389	0	0.09	0.03	0.03	0.05	0.07	0.97	0.04	0.95
Bradi1g11950.1	Bradi1g11950.1	1084	0	1.37	0.38	1.75	0.52	0.35	0	0.435	0
Bradi1g11950.2	Bradi1g11950.2	1022	5.145	13.42	9.74	6.44	28.19	9	9.73	11.135	7.85
Bradi1g11960.1	Bradi1g11960.1	1495	14.33	17.55	12.67	6.96	19.45	16.18	16.67	15.695	16.92
Bradi1g11970.1	Bradi1g11970.1	1014	0	0	0	0	0	0	0	0.055	0
Bradi1g11980.1	Bradi1g11980.1	2735	6.46	3.83	3.65	14.17	2.99	1.22	1.68	2.17	2.66
Bradi1g11980.2	Bradi1g11980.2	2228	6.44	8.78	17.55	175.43	18.4	21.39	23.28	13.55	28.05
Bradi1g11986.1	Bradi1g11986.1	770	91.935	76.3	222.94	15.43	154.28	286.78	449.88	26.11	97.49
Bradi1g11992.1	Bradi1g11992.1	953	10.555	50.96	55.07	18.93	57.68	78.14	81.58	73.15	44.62
Bradi1g12000.1	Bradi1g12000.1	2442	3.685	3.67	4.92	1.97	3.3	6.71	6.32	7.205	14.02
Bradi1g12010.1	Bradi1g12010.1	2065	2.385	27.03	37.7	1.28	5.65	9.9	6.65	3.175	2.27
Bradi1g12010.2	Bradi1g12010.2	3217	0.145	0.7	1.72	0	0	0.26	0	0.07	0
Bradi1g12010.4	Bradi1g12010.4	2915	0.21	1.69	2.43	0.11	0.27	0	0	0.115	0.6
Bradi1g12010.5	Bradi1g12010.5	2677	0.275	3.37	3.61	0	0.43	1.55	1.16	0.735	0
Bradi1g12021.1	Bradi1g12021.1	621	0	2.22	0.8	0	0.11	0	0	0.585	0
Bradi1g12030.2	Bradi1g12030.2	1784	0.055	0.61	0.49	1.4	0.86	0.35	0	3.26	0.11
Bradi1g12040.1	Bradi1g12040.1	2411	1.675	0.82	0.25	0	1.93	0.58	0.2	3.07	0.46
Bradi1g12040.2	Bradi1g12040.2	4698	0.53	1	1.04	0.27	0.18	0.26	0	0.455	0
Bradi1g12045.1	Bradi1g12045.1	363	1.415	1.93	1.89	2.28	1.7	2.52	0	1.355	0.48
Bradi1g12050.1	Bradi1g12050.1	3593	8.33	45.96	46.25	80.85	30.5	62.07	107.12	30.155	123.28
Bradi1g12060.1	Bradi1g12060.1	372	0.05	0	0	1.1	0	0	0	0.08	0
Bradi1g12062.1	Bradi1g12062.1	1446	0.015	0.13	0.1	0.8	0.13	0.34	0.4	0.035	0.03
Bradi1g12064.1	Bradi1g12064.1	759	0	0	0	1.49	0.43	0	0	0	0.11
Bradi1g12067.1	Bradi1g12067.1	3695	0.04	13.27	7.94	2.8	6.95	2.56	1.86	5.045	0.1
Bradi1g12067.2	Bradi1g12067.2	3851	0	0.4	0	0	0	1.14	0	0.81	0
Bradi1g12080.1	Bradi1g12080.1	807	6.27	1.53	1.44	6.66	5.1	2.45	8.04	1.165	16.9
Bradi1g12090.1	Bradi1g12090.1	1571	1.095	43.1	1.13	26.58	27.62	11.24	22.66	22.14	0.55
Bradi1g12100.1	Bradi1g12100.1	691	9.415	103.1	119.98	32.13	87.2	87.66	76.6	86.645	29.7
Bradi1g12110.2	Bradi1g12110.2	1864	2.87	11.57	12.16	3.11	22.08	22.32	32.95	42.58	30.22
Bradi1g12117.1	Bradi1g12117.1	3800	4.915	6.63	4.57	8.14	14.3	22.41	14.43	11.3	14.43
Bradi1g12117.2	Bradi1g12117.2	3557	0	0	0	0	0	0.23	0	0.25	0.31
Bradi1g12130.1	Bradi1g12130.1	1019	607.93	17.23	148.74	0.2	4.22	27.92	48.33	0.51	11.65
Bradi1g12140.1	Bradi1g12140.1	3646	28.515	6.54	4.99	28.37	5.84	2.84	0.77	1.725	0.83
Bradi1g12140.2	Bradi1g12140.2	2643	0.21	0	0	0	0	0.18	0	0.025	0
Bradi1g12150.1	Bradi1g12150.1	2571	2.04	0.59	0.19	1.22	0.73	0.37	0.3	1.145	0.27
Bradi1g12157.2	Bradi1g12157.2	1728	17.23	150.72	76.3	18.17	95.97	56.82	64.79	70.8	44.58
Bradi1g12163.1	Bradi1g12163.1	339	0.125	0	0	0.15	0	0	0	0.345	0.13
Bradi1g12170.1	Bradi1g12170.1	1450	2.14	1.81	4.77	3.77	8.75	5.41	0	5.66	4.52
Bradi1g12170.2	Bradi1g12170.2	1637	0	0.49	0	0	0.3	0.16	2.86	0.295	0
Bradi1g12170.3	Bradi1g12170.3	1529	0.455	0.85	0.48	0.33	0	0.22	0	1.445	0.65
Bradi1g12180.1	Bradi1g12180.1	2214	3.245	39.06	54.52	86.87	40.71	84.68	72.77	20.805	27.64
Bradi1g12190.1	Bradi1g12190.1	2231	17.74	36.57	202.77	30.79	133.62	91.67	160.1	25.375	137.35
Bradi1g12195.1	Bradi1g12195.1	503	0.505	0.13	3.21	1.5	2	2.06	0.1	0.165	0.59
Bradi1g12200.2	Bradi1g12200.2	2212	15.14	18.44	17.08	4.14	13	6.78	5.37	9.155	5.56
Bradi1g12210.2	Bradi1g12210.2	761	3.445	5.32	7.64	1.47	4.4	3.01	18.3	7.28	11.21
Bradi1g12210.3	Bradi1g12210.3	765	79.735	176.82	181.84	108.38	240.37	110.53	129.4	156.7	108.24
Bradi1g12216.1	Bradi1g12216.1	6322	4.495	9.18	6.12	9.07	7.47	7.2	5.34	5.235	6.11
Bradi1g12222.1	Bradi1g12222.1	1262	0.155	0.2	0.11	0.66	0	0.29	1	0.53	0.03
Bradi1g12230.1	Bradi1g12230.1	841	148.345	479.17	418.55	538.23	389.49	299.49	262.5	271.555	264.97
Bradi1g12240.1	Bradi1g12240.1	1264	5.04	31.7	25.03	23.12	181.33	49.48	96.03	3.795	87.4
Bradi1g12250.1	Bradi1g12250.1	1138	1.175	1.32	2.76	0.09	0.24	0.71	0	0.85	0
Bradi1g12250.2	Bradi1g12250.2	1014	1.665	1.95	2.97	0	0.44	0.23	0	0.28	0.33
Bradi1g12260.2	Bradi1g12260.2	1371	39.675	15.86	36.27	0.71	6.37	7.46	5.28	2.755	8.88
Bradi1g12270.1	Bradi1g12270.1	1245	3.35	0.16	0.35	0.43	0.11	0.27	0	0.15	0.17
Bradi1g12280.1	Bradi1g12280.1	1934	41.05	1.81	5.39	1.58	0.96	2.17	0	0.28	1.18
Bradi1g12290.1	Bradi1g12290.1	2896	1.09	1.77	3.34	10.4	3.91	7.46	2.58	3.185	3.73
Bradi1g12290.2	Bradi1g12290.2	2944	0	0	0	0	0	0	0	0	0
Bradi1g12300.1	Bradi1g12300.1	1805	60.715	12.91	19.94	290.5	4.28	7.14	0	3.035	5.9
Bradi1g12300.3	Bradi1g12300.3	1802	0.55	0	0	7.38	0	0	4.11	0	1.66
Bradi1g12306.1	Bradi1g12306.1	885	0.02	0	0	0.04	0	0	0	0	0
Bradi1g12312.1	Bradi1g12312.1	1009	1.335	4.41	2.47	2.22	4.96	2.04	1.69	2.195	0.41
Bradi1g12320.1	Bradi1g12320.1	2257	1.495	6.74	6.63	18.5	7.07	8.68	10.48	6.905	4.37
Bradi1g12320.2	Bradi1g12320.2	2022	0.05	0	0	1.01	0	0	0.17	0	0
Bradi1g12325.1	Bradi1g12325.1	531	0	0	0	0	0	0	0	0	0
Bradi1g12330.4	Bradi1g12330.4	1314	19.195	12.42	11.23	50.71	10.72	7.69	6.52	5.85	10.42
Bradi1g12340.2	Bradi1g12340.2	3852	5.005	5.29	5.12	16.49	5.5	5.76	4.46	2.655	3.98
Bradi1g12350.1	Bradi1g12350.1	1648	0.015	102.74	67.6	0.26	112.55	22.12	2.81	42.02	0.15
Bradi1g12355.1	Bradi1g12355.1	501	0	0	0	0	0	0	0	0	0
Bradi1g12360.1	Bradi1g12360.1	860	0	0	0	0.23	0.46	0	0	0.46	0.24
Bradi1g12370.1	Bradi1g12370.1	1392	0	0.14	0.03	0	8.81	0	0	52.51	0.15
Bradi1g12377.1	Bradi1g12377.1	2506	0.005	0.05	0	0.02	0.23	0.04	0.57	0.86	0.15
Bradi1g12390.1	Bradi1g12390.1	237	0	1.11	0	1.03	0.5	0	0	0	0
Bradi1g12397.1	Bradi1g12397.1	2590	0.085	0.02	0.06	0	0.05	0.02	0	0.01	0.17
Bradi1g12410.1	Bradi1g12410.1	1953	0.095	0	0	0	0	0	0	0.02	0.02
Bradi1g12420.1	Bradi1g12420.1	1038	0	0	0	1.5	0	0	0	0	0
Bradi1g12431.1	Bradi1g12431.1	3084	0	0	0	0	0	0.01	0	0.055	0
Bradi1g12440.1	Bradi1g12440.1	1806	1.02	0	0.08	0	0	0.2	0	0.025	4.89
Bradi1g12451.1	Bradi1g12451.1	717	0	0	0	0.14	0	0	0	0	0
Bradi1g12460.1	Bradi1g12460.1	1619	3.9	76.32	46.5	9.01	62.66	29.08	25.61	53.135	11.53
Bradi1g12470.1	Bradi1g12470.1	2459	8.94	19.79	14.15	73.42	23.99	23.95	15.87	19.79	13.38
Bradi1g12470.2	Bradi1g12470.2	2057	3.82	10.3	9.1	16.77	6.2	4.22	1.35	4.755	1.05
Bradi1g12475.1	Bradi1g12475.1	823	1.08	0.39	0.51	2.63	0.96	0.33	0	0.48	0.25
Bradi1g12480.1	Bradi1g12480.1	860	15.595	17.78	21.82	42.62	26.56	18.19	28.09	22.88	31.6
Bradi1g12490.3	Bradi1g12490.3	8206	0.465	0.16	0.16	2.48	0.38	0	0	0.295	0.07
Bradi1g12490.4	Bradi1g12490.4	8305	5.065	7.39	7.3	8.86	7.4	9.32	3.5	4.59	2.9
Bradi1g12497.2	Bradi1g12497.2	540	8.12	24.51	12.34	4.44	14.72	2.57	0.56	7.43	2.36
Bradi1g12503.1	Bradi1g12503.1	1533	0.13	0.13	0.15	0.34	0.29	0.35	7.24	0.265	199.47
Bradi1g12510.1	Bradi1g12510.1	2754	4.285	1.18	1.78	2.66	3.22	9.27	4.82	0.795	5.91
Bradi1g12510.2	Bradi1g12510.2	2381	9.055	6.09	10.49	8.79	11.53	28.31	18.11	8.5	27.08
Bradi1g12520.2	Bradi1g12520.2	1673	0	0	0.58	0	0	0.27	0	1.405	0
Bradi1g12520.3	Bradi1g12520.3	1508	0.295	7.74	3.57	0.03	5.26	0.66	1.5	6.295	0.46
Bradi1g12530.2	Bradi1g12530.2	1535	0	1.39	1.14	2.62	0.63	1.35	2.74	0.155	0.05
Bradi1g12540.1	Bradi1g12540.1	1798	0	23.59	19.01	23.83	24.2	13.08	6.26	0.27	6.02
Bradi1g12543.1	Bradi1g12543.1	1260	0	0.31	0.15	0.35	0.05	0.07	0	0	0
Bradi1g12546.1	Bradi1g12546.1	306	0.155	0	0	0.17	0	0	0	0	0
Bradi1g12550.2	Bradi1g12550.2	4099	210.34	34.12	136.21	12.63	9.46	42.99	20.2	8.315	8.15
Bradi1g12560.1	Bradi1g12560.1	1074	0	2.85	1.31	0.18	0.12	0.08	0	1.315	0
Bradi1g12570.1	Bradi1g12570.1	1630	1.86	2.03	1.79	6.6	1.3	3.07	0	3.45	0.39
Bradi1g12570.2	Bradi1g12570.2	1285	10.35	5.34	3.95	36.3	8.51	14.4	25.22	11.525	26.93
Bradi1g12580.1	Bradi1g12580.1	844	0.67	1.08	0.52	0.52	0.08	0	0.81	0.475	0.2
Bradi1g12590.1	Bradi1g12590.1	489	0.045	2.04	2.48	10.33	7.71	3.81	0.93	0.37	0
Bradi1g12600.1	Bradi1g12600.1	865	0.675	4.09	2.17	0.46	4.99	0.6	0.17	1.12	0.04
Bradi1g12610.1	Bradi1g12610.1	1278	0.315	18.66	10.34	4.77	15.04	10.12	2.96	8.85	1.45
Bradi1g12615.1	Bradi1g12615.1	747	9.34	4.71	9.92	0.2	2.82	0.74	2.18	0.705	0.78
Bradi1g12620.1	Bradi1g12620.1	1138	0.22	0.11	0.3	1.19	0.17	0	0.04	0.025	0.36
Bradi1g12630.1	Bradi1g12630.1	1443	0.22	9.58	7.31	0.37	4.38	3.18	5.69	1.53	0.11
Bradi1g12640.1	Bradi1g12640.1	942	0	0	0.16	0.36	1.04	0	0	0	0
Bradi1g12650.1	Bradi1g12650.1	1751	1.295	30.49	14	1	4.35	1.17	0	12.48	0.21
[truncated: 40,870 more rows]
