# Supplementary material for: Comparative and Evolutionary Analysis of Grass Pollen Allergens Using Brachypodium distachyon as a Model System
Source: PLoS One. 2017 Jan 19;12(1):e0169686. doi: 10.1371/journal.pone.0169686 (PMC5245863; doi:10.1371/journal.pone.0169686)
Supplement: S4 Table — (XLSX) [file pone.0169686.s020.xlsx]

## Sheet: Sheet1
Supplementary Table S4: Chromosomal location co-ordinates of putative allergen-encoding genes in B. distachyon.
Groups	Gene ID	Chromosome	Start	Stop	Orientation
Group 1	Bradi1g78120.1	1	74477048	74478144	+
Group 1	Bradi4g00360.1	4	154737	155537	-
Group 1	Bradi3g32810.1	3	35248920	35250727	-
Group 1	Bradi2g35007.1	2	35123825	35125246	-
Group 2/3	Bradi5g25260.1	5	26764491	26764865	-
Group 2/3	Bradi4g08370.2	4	7428966	7429340	+
Group 2/3	Bradi2g43220.2	2	43736321	43736925	-
Group 2/3	Bradi4g00350.1	4	149475	150209	+
Group 4	Bradi1g38260.1	1	34581282	34582850	+
Group 5	Bradi3g02660.1	3	1597303	1598336	-
Group 5	Bradi3g02665.1	3	1599961	1600803	+
Group 5	Bradi2g48255.1	2	48556389	48556839	+
Group 7	Bradi4g21210.1	4	24562331	24562555	+
Group 11	Bradi2g07610.1	2	5977801	5978500	-
Group 11	Bradi2g31950.1	2	31996346	31997241	+
Group 11	Bradi2g31950.2	2	31996292	31997241	+
Group 11	Bradi5g08410.1	5	11181845	11182594	-
Group 12	Bradi2g49340.1	2	49488589	49489741	+
Group 12	Bradi2g19360.1	2	17041640	17042893	+
Group 13	Bradi1g36110.1	1	31911958	31913379	+
Group 13	Bradi1g36090.1	1	31903959	31905468	-
Group 13	Bradi1g40990.1	1	37696269	37697667	-
Group 13	Bradi2g13740.1	2	12334868	12336300	-
Group 13	Bradi3g07120.1	3	5280791	5282134	+
