# Supplementary material for: Comparative and Evolutionary Analysis of Grass Pollen Allergens Using Brachypodium distachyon as a Model System
Source: PLoS One. 2017 Jan 19;12(1):e0169686. doi: 10.1371/journal.pone.0169686 (PMC5245863; doi:10.1371/journal.pone.0169686)
Supplement: S5 Table — (XLSX) [file pone.0169686.s021.xlsx]

## Sheet: Sheet1
Table S5. Functional motif numbers of identified cis-regulatory elements in putative allergen-encoding genes of Brachypodium distachyon.
		-10PEHVPSBD	-300CORE	-300ELEMENT	-2SSEEDPROTBANAPA	ACGTABOX	AACACOREOSGLUB1	ABREATCONSENSUS	ABREATRD22	ABREMOTIFAOSOSEM	ABRELATERD1	ABREOSRAB21	ABRERATCAL	ACGTABREMOTIFA2OSEM	ACGTABREMOTIFAOSOSEM	ACGTATERD1	ACGTCBOX	ACGTTBOX	ACGTOSGLUB1	AGCBOXNPGLB	AMMORESIIUDCRNIA1	AMMORESIVDCRNIA1	AMYBOX1	AMYBOX2	ANAERO1CONSENSUS	ANAERO2CONSENSUS	ANAERO3CONSENSUS	ANAERO4CONSENSUS	ARE1	ARFAT	ARR1AT	ASF1MOTIFCAMV	BIHD1OS	BOXCPSAS1	BOXIINTPATPB	BOXIIPCCHS	BOXLCOREDCPAL	BS1EGCCR	CAATBOX1	CACGCAATGMGH3	CACGTGMOTIF	CACTFTPPCA1	CANBNNAPA	CARGATCONSENSUS	CAREOSREP1	CARGCW8GAT	CARGNCAT	CATATGGMSAUR	CBFHV
	Description	"-10 promoter element" found in the barley (H.v.) chloroplast psbD gene promoter; Involved in the expression of the plastid gene psbD which encodes a photosystem II reaction center chlorophyll-binding protein that is activated by blue, white or UV-A light;	"TGTAAAG core motif" in "-300 elements" of alpha-zein genes of maize; "-300 element core"; "prolamin box" by Vicente-Carbajosa et al. (Proc Natl Acad Sci USA 94:7685 (1997)); P-box; Binds with P-box binding factor (PBF); Binds with BPBF (Barley PBF); PBF is a DNA-binding protein of the DOF class of transcription factors;	Present upstream of the promoter from the B-hordein gene of barley and the alpha-gliadin, gamma-gliadin, and low molecular weight glutenin genes of wheat; See S000001 -300CORE; See S000002 -300MOTIF;	Conserved in many storage-protein gene promoters; May be important for high activity of the napA promoter;	"A-box" according to the nomenclature of ACGT elements by Foster et al. (FASEB J 8:192-200 (1994)); One of ACGT elements; Found in ocs gene; RITA-1 binding site (Izawa et al. 1994); "G motif" by Toyofuku et al. (1998); G motif and TATCCAY motif (a GATA motif as its antisense sequence; see S000256) are responsible for sugar repression (Toyofuku et al. 1998); See S000346;	Core of AACA motifs found in rice (O.s.) glutelin genes, involved in controlling the endosperm-specific expression; AACA is also closely associated with the GCN4 motif in all rice glutelin genes and together have been shown to confer endosperm-specific enhancement to the truncated -90 CaMV 35S promoter; See also S000045, S000181, S000276;	ABA-responsive elements (ABREs) found in the promoter of ABA and/or stress-regulated genes; ABFs, a family of ABRE binding factors; ABF3 and ABF4 function in ABA signaling; Y=C/T;	"ABRE (ABA responsive element)" in Arabidopsis (A.t.) dehydration-responsive gene rd22; R=A/G; Y=C/T;	"motif A" ABRE-like sequence found in rice (O.s.) Osem gene promoter; Essential for activation by VP1; Important for regulation by ABA; See S000102, S000300; TRAB1, bZIP transcription factor, interacts with VP1 and mediates abscisic acid-induced transcritption;	ABRE-like sequence (from -199 to -195) required for etiolation-induced expression of erd1 (early responsive to dehydration) in Arabidopsis;	"ABA responsive element (ABRE)" of wheat Em and rice (O.s.) rab21 genes; Proposed consensus sequence for the repeated motif (Em1a and Em1b) of wheat Em gene; S=C/G;	"ABRE-related sequence" or "Repeated sequence motifs" identified in the upstream regions of 162 Ca(2+)-responsive upregulated genes; see also ABRE; M=C/A; Y=T/C; B=T/C/G;	Experimentally determined sequence requirement of ACGT-core of motif A in ABRE of the rice gene, OSEM; See S000281; DRE and ABRE are interdependent in the ABA-responsive expression of the rd29A in Arabidopsis; K=G/T;	"ABRE motif A" found in the promoter of the rice (O.s.) Osem gene; ACGT-containing ABRE; Required for ABA-responsiveness and VP1 activation; Binding site of TRAB1; Motif A and CE3 (S000282) are functionally equivalent; TRAB1, bZIP transcription factor, interacts with VP1 and mediates abscisic acid-induced transcritption;	ACGT sequence (from -155 to -152) required for etiolation-induced expression of erd1 (early responsive to dehydration) in Arabidopsis;	"C-box" according to the nomenclature of ACGT elements by Foster et al. (FASEB J 8:192-200 (1994)); One of ACGT elements; Factors groups 1, 2 and 3 have affinity for C-box (Izawa et al. J Mol Biol. 230:1131-1144 (1993)); RITA-1 binding site (Izawa et al. 1994);	"T-box" according to the nomenclature of ACGT elements by Foster et al. (FASEB J 8:192-200 (1994)); One of ACGT elements; See also ACGTABOX (S000130), ACGTCBOX (S000131), and CACGTGMOTIF (S000042);	"ACGT motif" found in GluB-1 gene in rice (O.s.); Required for endosperm-specific expression; Conserved in the 5'-flanking region of glutelin genes; See S000276, S000277; See S000019;Combination of GCN4, AACA and ACGT motifs was found sufficient to confer a detectable level of endosperm expression; See S000353, S000354;	"AGC box" repeated twice in a 61 bp enhancer element in tobacco (N.p.) class I beta-1,3-glucanase (GLB) gene; See S000036, S000089; "GCC-box"; Binding sequence of Arabidopsis AtERFs; AtERF1,2 and 5 functioned as activators of GCC box-dependent transcription; AtERF3 and 4 acted as repressors; AtERF proteins are stress signal-response factors; EREBP2 binding site; Conserved in most PR-protein genes…	Motifs (IIU and IID) found in the Chlamydomonas (C.R.) Nia1 gene promoter; Involved in ammonium-response; Located between -231 and -219 and also between -76 and -65; Involved in Nia1 transcription activation; W=T/A;	Motif (IVD) found in the Chlamydomonas (C.R.) Nia1 gene promoter; Located between -51 and -42; Involved in Nia1 transcription repression;	"amylase box"; Conserved sequence found in 5'-upstream region of alpha-amylase gene of rice, wheat, barley;	"amylase box"; "amylase element"; Conserved sequence found in 5'upstream region of alpha-amylase gene of rice, wheat, barley; "amylase box" (Huang et al. 1990); "amylase element" (Hwang et al., 1998);	One of 16 motifs found in silico in promoters of 13 anaerobic genes involved in the fermentative pathway (anaerobic set 1)(Mohanty et al., 2005); Arbitrary named ANAERO1CONSENSUS by the PLACEdb curator; See also S000478, S000479, S000480, S000481;	One of 16 motifs found in silico in promoters of 13 anaerobic genes involved in the fermentative pathway (anaerobic set 1)(Mohanty et al., 2005); Arbitrary named ANAERO2CONSENSUS by the PLACEdb curator; See also S000477, S000479, S000480, S000481;	One of 16 motifs found in silico in promoters of 13 anaerobic genes involved in the fermentative pathway (anaerobic set 1)(Mohanty et al., 2005); Arbitrary named ANAERO3CONSENSUS by the PLACEdb curator; See also S000477, S000478, S000480, S000481;	One of 16 motifs found in silico in promoters of 13 anaerobic genes involved in the fermentative pathway (anaerobic set 1)(Mohanty et al., 2005); Arbitrary named ANAERO4CONSENSUS by the PLACEdb curator; See also S000477, S000478, S000479, S000481; H=A/T/C;	"ARE (antioxidant response element)"; antioxidant response element of rat glutathione S-transferase Ya subunit, and rat NAD(P)H:quinone reductase genes;	ARF (auxin response factor) binding site found in the promoters of primary/early auxin response genes of Arabidopsis thaliana (A.t.); AuxRE; See S000337; Binding site of Arabidopsis ARF1 (Auxin response factor1); Sequence found in NDE element in Soybean (G.m.) SAUR (Small Auxin-Up RNA) 15A gene promoter; See S000359, S000360; Found in D1 or D4 element in Soybean (G.m.) GH3 promoter; This element …	"ARR1-binding element" found in Arabidopsis; ARR1 is a response regulator; N=G/A/C/T; AGATT is found in the promoter of rice non-symbiotic haemoglobin-2 (NSHB) gene (Ross et al., 2004);	"ASF-1 binding site" in CaMV 35S promoter; ASF-1 binds to two TGACG motifs; See S000023 (AS1); Found in HBP-1 binding site of wheat histone H3 gene; TGACG motifs are found in many promoters and are involved in transcriptional activation of several genes by auxin and/or salicylic acid; May be relevant to light regulation; Binding site of tobacco TGA1a; TGA1a and b show homology to CREB; TGA6 is a …	Binding site of OsBIHD1, a rice BELL homeodomain transcription factor;	Box C in pea (P.s.) asparagine synthetase (AS1) gene; Found at -45; AS1 is negatively regulated by light; Box C binds with nuclear proteins, which was competed by a putative repressor element RE1 (see S000195);	"Box II" found in the tobacco (N.t.) plastid atpB gene promoter; Conserved in several NCII (nonconsensus type II) promoters of plastid genes; Important for the activity of this NCII promoter; See S000295;	Core of "Box II/G box" found in the parsley (P.c.) chs genes; Essential for light regulation (Terzaghi & Cashmore, 1995); See S000345;	Consensus of the putative "core" sequences of box-L-like sequences in carrot (D.c.) PAL1 promoter region; DCMYB1 bound to these sequences in vitro; See also S000136 (Box P), S000137 (Box A), S000138 (Box L); W=A/T;	"BS1 (binding site 1)" found in E. gunnii Cinnamoyl-CoA reductase (CCR) gene promoter; nuclear protein binding site; Required for vascular expression;	"CAAT promoter consensus sequence" found in legA gene of pea;	Sequence found in D4 element in Soybean (G.m.) GH3 gene promoter; Showed constitutive activity with TGTCTC element (See S000270); Confers auxin inducibility; Binding site of nuclear protein; See also S000369;	"CACGTG motif"; "G-box"; Binding site of Arabidopsis GBF4; C. roseus G-box binding factor 1 (CrGBF1) and 1 (CrGBF2) can act as transcriptional repressors of the Str promoter via direct interaction with the G-box; See S000345; Essential for expression of beta-phaseolin gene during embryogenesis in bean, tobacco, Arabidopsis; Tomato Pti4 (ERF) regulates defense-related gene expression via GCC box a…	Tetranucleotide (CACT) is a key component of Mem1 (mesophyll expression module 1) found in the cis-regulatory element in the distal region of the phosphoenolpyruvate carboxylase (ppcA1) of the C4 dicot F. trinervia; Y=T/C;	Core of "(CA)n element" in storage protein genes in Brasica napus (B.n.); embryo- and endosperm-specific transcription of napin (storage protein) gene, napA; seed specificity; activator and repressor;	"CArG consensus" sequence found in the promoter of Arabidopsis (A.t.) SOC1 which is the MADS-box flowering-time gene; FLC is a component of the vernalization (low-temperature) pathway binds directly to this site and blocks transcriptional activation of SOC1 by CONSTANS (CO); See also S000342 (AGAMOUSATCONSENSUS); W=A/T;	"CAREs (CAACTC regulatory elements)" found in the promoter region of a cystein proteinase (REP-1) gene in rice;	A variant of CArG motif (see S000404), with a longer A/T-rich core; Binding site for AGL15 (AGAMOUS-like 15); W=A/T;	Noncanonical CArG motif (CC-Wx8-GG) found in the promoter region of DTA1 (AtGA2ox6); A relevant cis element for the response to AGL15 (AGAMOUS-like 15) in vivo; W=A/T; See S000431 (C-Wx8-G), S000404 (CArG consensus; CC-Wx6-GG);	Sequence found in NDE element in soybean (G.m.) SAUR (Small Auxin-Up RNA) 15A gene promoter; Involved in auxin responsiveness; See S000359, S000360;	Binding site of barley (H.v.) CBF1, and also of barley CBF2; CBF = C-repeat (CRT) binding factors; CBFs are also known as dehydration-responsive element (DRE) binding proteins (DREBs); See also S000411 (SQ=GTCGAC); R=A/G; Y=C/T;
	Reference	Analysis of barley chloroplast psbD light-responsive promoter elements in transplastomic tobacco[ Plant Mol Biol 47: 353-366 (2001) ]	Nucleotide sequence of a B1 hordein gene and the identification of possible upstream regulatory elements in endosperm storage protein genes from barley, wheat and maize.[ Nucleic Acids Res 13:7327-7339 (1985) ]	Differential gene expression in the developing barley endosperm.[ Philos Trans R Soc Lond B314:355-365 (1986) ]	Disruption of an overlapping E-box/ABRE motif abolished high transcription of the napA storage-protein promoter in transgenic Brassica napus seeds.[ Planta 199:515-519 (1996) ]	Plant bZIP Proteins gather at ACGT elements.[ FASEB J 8:192-200 (1994) ]	Quantitative nature of the Prolamin-box, ACGT and AACA motifs in a rice glutelin gene promoter: minimal cis-element requirements for endosperm-specific gene expression[ Plant J 23: 415-421 (2000) ]	ABFs, a family of ABA-responsive element binding factors[ J Biol Chem. 275: 1723-1730 (2000) ]	Identification of a cis-regulatory region of a gene in Arabidopsis thaliana whose induction by dehydration is mediated by abscisic acid and requires protein synthesis.[ Mol Gen Genet 247:391-398 (1995) ]	Regulation of the Osem gene by abscisic acid and the transcriptional activator VP1: analysis of cis-acting promoter elements required for regulation by abscisic acid and VP1[ Plant J 7: 913-925 (1995) ]	Two different novel cis-acting elements of erd1, a clpA homologous Arabidopsis gene function in induction by dehydration stress and dark-induced senescence.[ Plant J. 33: 259-270 (2003) ]	Abscisic acid-responsive sequences from the Em gene of wheat.[ Plant Cell 1:969-976 (1989) ]	Rapid Transcriptome Changes Induced by Cytosolic Ca2+ Transients Reveal ABRE-Related Sequences as Ca2+-Responsive cis Elements in Arabidopsis.[ Plant Cell. 18:2733-2748 (2006) ]	Experimentally Determined Sequence Requirement of ACGT-Containing Abscisic Acid Response Element[ Plant Cell Physiol 43: 136-140 (2002) ]	ACGT-containing abscisic acid response element (ABRE) and coupling element 3 (CE3) are functionally equivalent[ Plant J 19: 679-689 (1999) ]	Two different novel cis-acting elements of erd1, a clpA homologous Arabidopsis gene function in induction by dehydration stress and dark-induced senescence.[ Plant J. 33: 259-270 (2003) ]	Plant bZIP Proteins gather at ACGT elements.[ FASEB J 8:192-200 (1994) ]	Plant bZIP Proteins gather at ACGT elements.[ FASEB J 8:192-200 (1994) ]	Identification of cis-regulatory elements required for endosperm expression of the rice storage protein glutelin gene GluB-1[ Plant Mol Biol 40:1-12 (1999) ]	A 61 bp enhancer element of the tobacco beta-1,3-glucanase B gene interacts with one or more regulated nuclear proteins[ Plant Mol Biol 21:121-131 (1993) ]	Identification of short promoter regions involved in the transcriptional expression of the nitrate reductase gene in Chlamydomonas reinhardtii[ Plant Mol Biol 45: 215-227 (2001) ]	Identification of short promoter regions involved in the transcriptional expression of the nitrate reductase gene in Chlamydomonas reinhardtii[ Plant Mol Biol 45: 215-227 (2001) ]	Classification and characterization of the rice alpha-amylase multigene family.[ Plant Mol Biol 14:655-668 (1990) ]	Classification and characterization of the rice alpha-amylase multigene family.[ Plant Mol Biol 14:655-668 (1990) ]	Detection and preliminary analysis of motifs in promoters of anaerobically induced genes of different plant species.[ Ann Bot (Lond).96: 669-681 (2005) ]	Detection and preliminary analysis of motifs in promoters of anaerobically induced genes of different plant species.[ Ann Bot (Lond).96: 669-681 (2005) ]	Detection and preliminary analysis of motifs in promoters of anaerobically induced genes of different plant species.[ Ann Bot (Lond).96: 669-681 (2005) ]	Detection and preliminary analysis of motifs in promoters of anaerobically induced genes of different plant species.[ Ann Bot (Lond).96: 669-681 (2005) ]	The antioxidant responsive element. Activation by oxidative stress and identification of the DNA consensus sequence required for functional activity.[ J Biol Chem 266:11632-11639 (1991) ]	Dimerization and DNA binding of auxin response factors[ Plant J 19:309-319 (1999) ]	Arabidopsis ARR1 and ARR2 response regulators operate as transcriptional activators.[ Plant J. 24: 703-711 (2000). ]	The Arabidopsis NPR1 disease resistance protein is a novel cofactor that confers redox regulation of DNA binding activity to the basic domain/leucine zipper transcription factor TGA1.[ Plant Cell 15: 2181-2191 (2003) ]	Up-regulation of OsBIHD1, a rice gene encoding BELL homeodomain transcriptional factor, in disease resistance responses.[ Plant Biol (Stuttg). 7: 459-468 (2005). ]	Light-induced transcriptional repression of the pea AS1 gene: identification of cis-elements and transfactors[ Plant J 12:1021-1234 (1997) ]	Identification of two essential sequence elements in the nonconsensus type II PatpB-290 plastid promoter by using plastid transcription extracts from cultured tobacco BY-2 cells[ Plant Cell 11: 1799-1810 (1999) ]	Functional borders, genetic fine structure, and distance requirements of cis elements mediating light responsiveness of the parsley chalcone synthase promoter[ Proc Natl Acad Sci USA 87:5387-5391(1990) ]	DcMYB1 acts as a transcriptional activator of the carrot phenylalanine ammonia-lyase gene (DcPAL1) in response to elicitor treatment, UV-B irradiation and the dilution effect.[ Plant Mol Biol. 59: 739-752.(2005) ]	Characterization of cis-elements required for vascular expression of the cinnamoyl CoA reductase gene and for protein-DNA complex formation[ Plant J 23: 663-676 (2000) ]	Sequences responsible for the tissue specific promoter activity of a pea legumin gene in tobacco.[ Mol Gen Genet 215:326-331 (1989) ]	Composite structure of auxin response elements[ Plant Cell 7: 1611-1623 (1995) ]	Module-specific regulation of the beta-phaseolin promoter during embryogenesis.[ Plant J. 33: 853-866 (2003) ]	cis-Regulatory elements for mesophyll-specific gene expression in the C4 plant Flaveria trinervia, the promoter of the C4 phosphoenolpyruvate carboxylase gene.[ Plant Cell. 16:1077-1090(2004) ]	Functional dissection of a napin gene promoter: identification of promoter elements required for embryo and endosperm-specific transcription.[ Plant Mol Biol 32:1019-1027 (1996) ]	Antagonistic regulation of flowering-time gene SOC1 by CONSTANS and FLC via separate promoter motifs[ EMBO J. 21: 4327-4337 (2002) ]	Two cis-acting elements necessary and sufficient for gibberellin-upregulated proteinase expression in rice seeds[ Plant J. 34:635-645 (2003) ]	Binding site selection for the plant MADS domain protein AGL15: an in vitro and in vivo study.[ J Biol Chem.278:28154-28159 (2003) ]	The embryo MADS domain protein AGAMOUS-Like 15 directly regulates expression of a gene encoding an enzyme involved in gibberellin metabolism.[ Plant Cell 16:1206-1219 (2004) ]	Multiple auxin response modules in the soybean SAUR 15A promoter[ Plant Sci 126: 193-201 (1997) ]	Characterisation of the DNA-binding profile of barley HvCBF1 using an enzymatic method for rapid, quantitative and high-throughput analysis of the DNA-binding activity.[ Nucleic Acids Res. 30: e77 (2002) ]
	Sequence	TATTCT	TGTAAAG	TGHAAARK	CAAACAC	TACGTA	AACAAAC	YACGTGGC	RYACGTGGYR	TACGTGTC	ACGTG	ACGTSSSC	MACGYGB	ACGTGKC	TACGTGTC	ACGT	GACGTC	AACGTT	GTACGTG	AGCCGCC	GGWAGGGT	CGAACTT	TAACARA	TATCCAT	AAACAAA	AGCAGC	TCATCAC	AGCAGC	RGTGACNNNGC	TGTCTC	NGATT	TGACG	TGTCA	CTCCCAC	ATAGAA	ACGTGGC	ACCWWCC	AGCGGG	CAAT	CACGCAAT	CACGTG	YACT	CNAACAC	CCWWWWWWGG	CAACTC	CWWWWWWWWG	CCWWWWWWWWGG	CATATG	RYCGAC
Bradi1g78120 Group-1		1									2					4			2	1			1		1						8	2					3		5			6			3				4
Bradi4g00360 Group-1		1		1		4	1									4							1			1				1	11	1	4						10			8							2
Bradi3g32810 Group-1				3	2		2	1			4		3	1		12	2		2		1	1			1						9	1	1			1			5		2	10	2			2		2	1
Bradi2g35007 Group-1			1	2	1						1					4			1						1	1					9	2							4			19	1					4	2
Bradi5g25260 Group-2/3		3		4							2	1		1		6								1			1			1	5	2	7		1	1	1	1	9			13				2
Bradi4g08370 Group-2/3																									1	1				1	7	1	2		1				9			8			1				3
Bradi2g43220 Group-2/3				2			1				1					2									2	1				1	7	3	2		1			1	9			15	1		1				1
Bradi4g00350 Group-2/3										1	3	1	2	2	1	8			1							1			1	1	6		2	1				1	10	1	2	7	1		1			2	2
Bradi1g38260 Group-4		2	1	2																											9	2					2		8			20			3	2
Bradi3g02660 Group-5				1																						7				4	7	1	3						4			14		2		2		4	1
Bradi3g02665 Group-5		1					1									4									3					4	8		5				1		7			17			1			2
Bradi2g48255 Group-5				1																						2				1	7	2	2	1	1				6			10			1	2			1
Bradi4g21210 Group-7											2	1				4										1					7	2	1					2	6			7							1
Bradi2g07610 Group-11		1		1			1				2					4			1	1			2		1	3				1	12				1		1	1	10			18						2	1
Bradi2g31950 Group-11				1			1					1				4	2								2		1			1	3	2	4					1	12			13			1				2
Bradi5g08410 Group-11			1		2	2		1			4		2	1		12	2			1											10		2			1	2		9		2	12	2			2			2
Bradi2g19360 Group-12		1			1	4					3		2	2		12						1								1	14	3	2						7		2	14	1			2		2
Bradi2g49340 Group-12		1					1				2	1	1			12	2			1					1	1				1	7	2			1		1	1	3			13			1	4
Bradi1g36110 Group-13			1	1																				1							11		4		2				12			15			2	2			1
Bradi1g36090 Group-13			1	1																				1							11		4		2				12			15			2	2			1
Bradi1g40990 Group-13				1												4		2		1		1				1		1		1	12	3	4		1				3			7			2	2	2		3
Bradi2g13740 Group-13				2							5		4	1		8															9	2	2				2		9		2	8	1		3				1
Bradi3g07120 Group-13		1			1								1			4										1				1	8		1						10			7	1			2			1
[truncated: 150 more columns]
